# Supplementary material for: Controlling the first wave of the COVID–19 pandemic in Malawi: Results from a multi-round study
Source: PLOS Glob Public Health. 2024 Oct 24;4(10):e0003474. doi: 10.1371/journal.pgph.0003474 (PMC11500973; doi:10.1371/journal.pgph.0003474)
Supplement: S1 File — (ZIP) [file pgph.0003474.s004.zip]

Archive with 17 entries (16 files):
- Replication files - COVID panel/
- Replication files - COVID panel/figure1.R
- __MACOSX/Replication files - COVID panel/._figure1.R
- Replication files - COVID panel/figures345.R
- __MACOSX/Replication files - COVID panel/._figures345.R
- Replication files - COVID panel/c6_stay_at_home_requirements.csv
- __MACOSX/Replication files - COVID panel/._c6_stay_at_home_requirements.csv
- Replication files - COVID panel/figure2.R
- __MACOSX/Replication files - COVID panel/._figure2.R
- Replication files - COVID panel/adoption-mask-distancing.dta
- __MACOSX/Replication files - COVID panel/._adoption-mask-distancing.dta
- Replication files - COVID panel/covid-data.csv
- __MACOSX/Replication files - COVID panel/._covid-data.csv
- Replication files - COVID panel/table2.do
- __MACOSX/Replication files - COVID panel/._table2.do
- Replication files - COVID panel/panel-06122022sh.dta
- __MACOSX/Replication files - COVID panel/._panel-06122022sh.dta
