# Supplementary material for: Controlling the first wave of the COVID–19 pandemic in Malawi: Results from a multi-round study
Source: PLOS Glob Public Health. 2024 Oct 24;4(10):e0003474. doi: 10.1371/journal.pgph.0003474 (PMC11500973; doi:10.1371/journal.pgph.0003474)
Supplement: S1 File — (ZIP) [file pgph.0003474.s004.zip › Replication files - COVID panel/figure1.R]

#-------------------------------------------------------------------------------
## Map of Africa with restrictions implemented during first wave
#-------------------------------------------------------------------------------

library(countrycode)
library(haven)
library(tidyverse)
library(lubridate)
library(sf)
library(giscoR)

lockdowns<-read_csv("c6_stay_at_home_requirements.csv") |>
            mutate(Continent = countrycode(country_name, 
                                           'country.name', 'continent')) |>
            filter(Continent=="Africa")
  
lockdowns.long<-lockdowns |>
                      dplyr::select(-country_name,-Continent) |>
                      pivot_longer(!country_code,
                                    names_to = "date",
                                    values_to = "lockdown") |>
                      mutate(date = dmy(date)) |>
                      filter(date<as_date("2020-11-01")) |>
                      group_by(country_code) |>
                      dplyr::summarise(max.lockdown = max(lockdown)) |>
                      mutate(max = case_when(max.lockdown==0~"No measure",
                                             max.lockdown==1~"Recommended",
                                             max.lockdown==2~"Required\n(with exceptions)",
                                             max.lockdown==3~"Strictly\nrequired")) |>
                      mutate(id=country_code) |>
                      mutate(period = "First wave") |>
                      dplyr::select(-max.lockdown)

## Download admin map of Africa

africa<-gisco_get_countries(year = "2020", epsg = "4326", region = "Africa") |>
        filter(!(ISO3_CODE %in% c("IOT","ATF", "SHN"))) |>
        mutate(id = ISO3_CODE)

africa.lockdowns<-left_join(africa,lockdowns.long,by="id")

lockdown.map<-  africa.lockdowns |> 
                ggplot()+
                geom_sf(aes(fill = max))+
                theme_void() +
                scale_fill_brewer(palette = "RdYlBu",
                                  name = "Staying at home/lockdown during 1st wave:",
                                  na.value = "gray", direction = -1)+ 
                theme(legend.position = "bottom",
                      legend.title = element_text(size = 14),
                      legend.background = element_rect(color = "black"),
                      legend.margin =margin(r=10,l=5,t=5,b=5))+
                coord_sf(xlim = c(-35,55),
                         ylim = c(-38,35))+
                guides(fill = guide_legend(ncol = 5, byrow = TRUE,
                                           title.position = "top"))+
                annotate("text", x=52.75, y=-6.5,label="Malawi", size = 5)+
                annotate("segment", 
                          x =46.5,xend=35.5,y = -7, yend = -13.5,
                          linewidth = 1,
                          arrow=arrow(length = unit(.1, "inches"))) 
  
tiff("figure1.tiff", units="in", width=5, height=5, res=300)
print(lockdown.map)
dev.off()
