# Supplementary material for: Controlling the first wave of the COVID–19 pandemic in Malawi: Results from a multi-round study
Source: PLOS Glob Public Health. 2024 Oct 24;4(10):e0003474. doi: 10.1371/journal.pgph.0003474 (PMC11500973; doi:10.1371/journal.pgph.0003474)
Supplement: S1 File — (ZIP) [file pgph.0003474.s004.zip › Replication files - COVID panel/figures345.R]

#------------------------------------------------------------------------------#
## Controlling the first wave of the COVID-19 Pandemic in Malawi
## Analyses of 4 rounds of panel data
## April 2020 -- November 2020
#------------------------------------------------------------------------------#

if (!require("pacman")) {install.packages("pacman")}
pacman::p_load(ggplot2, ggspatial, fastDummies,gridExtra, sf, sp, cowplot,
               tidyverse,haven,rgdal,naniar,broom,Rmisc, sjPlot, parameters,
               effects, ggmosaic, lubridate, labelled, scales,gee,
               nnet,rgeos,maptools,rgdal,raster, tidymodels, multilevelmod,
               srvyr, survey)

#-----------------------------
# Data preparations:
#-----------------------------

# First, we fill in data on maternal ID (collected at round 1) to enable
# multilevel models and family fixed-effects

panel<-read_dta("panel-06122022sh.dta")
panel.fe<-panel |>
  group_by(cstid) |>
  mutate(idmoth=as.numeric(idmoth)) |>
  fill(idmoth, .direction="downup") |>
  ungroup()

# Second, we create some dummy variables and factors identifying respondents,
# families, rounds of data collection, and residence

panel.fe<-fastDummies::dummy_cols(panel.fe,
                                  select_columns = "urbrur_cities")
panel.fe<-panel.fe %>%
          mutate(rd = as.factor(rd),
                  cstid = as.factor(cstid),
                  idmoth = as.factor(idmoth),
                  cities = as.factor(urbrur_cities_3))

# We also create labels for each data collection round and for urban/rural

rounds<-c("Round 1 (Apr-May)", # labels for graphs that will be reused in other
          "Round 2 (Jun-Jul)", # figures
          "Round 3 (Aug-Sep)",
          "Round 4 (Oct-Nov)")

panel.fe$cities<-factor(panel.fe$urbrur_cities_3)
levels(panel.fe$cities)<-c("Rural residents","Urban residents")

#-------------------------------------------------------------------------------
### Figure 3: ATTENDANCE OF PLACES AND EVENTS
#-------------------------------------------------------------------------------

# We focus on the subset of variables that describe attendance of places & event

days<-panel.fe |>
      dplyr::select(cstid, cities,starts_with("days_"),rd) |>
      pivot_longer(starts_with("days"), 
                   names_to = "occasion", 
                   names_prefix = "days_", 
                   values_to="attend") |>
      filter(occasion!="vid" & occasion!="rally" & occasion!="music" & 
               occasion!="healer" & attend<=2) |>
      mutate(attend=replace(attend,attend==2,0),
             rd=as.factor(rd)) 

# We account for the repeated interview design, by clustering data within 
# respondents

days<-days |> as_survey_design(ids = cstid)

# We calculate the proportion attending along with their 95% CIs

events<-days |> group_by(cities, rd, occasion) |>
                dplyr::summarize(attendance = survey_mean(attend,
                                                          vartype = "ci",
                                                          proportion = TRUE,
                                                          prop_method="logit"))

# Code for the plot
                       
figure3<-events |> 
         ggplot(aes(x = attendance,
                    y = fct_reorder(as.factor(occasion),attendance),
                    group = desc(rd)))+
         geom_point(aes(color = rd,shape = rd),
                    position = position_dodge(width = 0.5))+
         geom_errorbar(aes(xmax = attendance_upp,xmin = attendance_low),
                width = 0, linewidth = 0.2,
                position = position_dodge(width = 0.5))+
         theme_bw()+
         scale_y_discrete(labels = c("Wedding","Baptism",
                              "School/University","Football game", "Restaurant",
                              "Funeral", "Health facility", "Workplace",
                              "Relative's home","Place of worship", 
                              "Neighbor's home","Market"))+
        scale_x_continuous(limits=c(0,1),
                           labels = percent_format(suffix = ""),
                           oob = scales::squish)+
        scale_shape_manual(labels=rounds,
                           values = c(0,8,5,17))+
        scale_color_brewer(labels=rounds,
                           palette = "RdYlBu")+
        xlab("% attending or visiting in the past 7 days ")+
        theme(strip.text = element_text(size = 14),
              strip.background = element_blank(),
              axis.title.y = element_blank(),
              legend.title = element_blank(),
              axis.title.x = element_text(size = 12),
              legend.text = element_text(size = 10),
              axis.text = element_text(size = 10),
              legend.background = element_rect(color = "black"))+
        facet_wrap(~cities)

tiff("figure3.tiff", units="in", width=10, height=5, res=300)
print(figure3)
dev.off()

#-------------------------------------------------------------------------------
### Appendix A3: OTHER C-RELATED BEHAVIORS
#-------------------------------------------------------------------------------

c.behav<-panel.fe |>
          dplyr::select(cstid, cities,
                        cd6_9, cd6_10, cd6_11, 
                        cd6_14,rd) |>
          pivot_longer(starts_with("cd6_"), 
                       names_to = "behavior", 
                       names_prefix = "days_", 
                       values_to="adopt") |>
          mutate(adopt=replace(adopt,adopt==2,0),
                  rd=as.factor(rd)) 

# We account for the repeated interview design, by clustering data within 
# respondents

c.behav<-c.behav |> as_survey_design(ids = cstid)

# We calculate the proportion attending along with their 95% CIs

c.behaviors<- c.behav |> group_by(cities, rd, behavior) |>
              dplyr::summarize(adoption = survey_mean(adopt,
                                               vartype = "ci",
                                               proportion = TRUE,
                                               prop_method="logit"))

# we visualize these proportions and CIs

appendixA3<-c.behaviors |> 
         ggplot(aes(x = adoption,
                    y = fct_reorder(as.factor(behavior),adoption),
                    group = desc(rd)))+
         geom_point(aes(color = rd,shape = rd),
                    position = position_dodge(width = 0.5))+
         geom_errorbar(aes(xmax = adoption_upp,xmin = adoption_low),
                       width = 0, linewidth = 0.2,
                       position = position_dodge(width = 0.5))+
         theme_bw()+
         scale_y_discrete(labels = c("Avoided travel\nin Malawi",
                                     "Avoided contact with\nvisibly sick people",
                                     "Avoided going out\nin general",
                                     "Avoided\ncrowded areas"))+
         scale_x_continuous(limits=c(0,1),
                            labels = percent_format(suffix = ""),
                            oob = scales::squish)+
         scale_shape_manual(labels=rounds,
                            values = c(0,8,5,17))+
         scale_color_brewer(labels=rounds,
                            palette = "RdYlBu")+
         xlab("% respondents reporting behavior in the past month")+
         theme(strip.text = element_text(size = 14),
               strip.background = element_blank(),
               axis.title.y = element_blank(),
               legend.title = element_blank(),
               axis.title.x = element_text(size = 12),
               legend.text = element_text(size = 10),
               axis.text = element_text(size = 10),
               legend.background = element_rect(color = "black"))+
         facet_wrap(~cities)

tiff("appendixA3.tiff", units="in", width=10, height=5, res=300)
print(appendixA3)
dev.off()

#-------------------------------------------------------------------------------
### Figure 4: BEHAVIORS TO REDUCE TRANSMISSIBILITY OF SARS-COV-2
#-------------------------------------------------------------------------------

# We focus on the subset of variables that indicate a behavior that reduces beta

beta.behav<-panel.fe |>
  dplyr::select(cstid, cities,cd6_1, cd6_2, cd6_3, 
                cd6_4, cd6_5, cd6_6, cd6_7, cd6_8,rd) |>
  pivot_longer(starts_with("cd6_"), 
               names_to = "behavior", 
               names_prefix = "days_", 
               values_to="adopt") |>
  mutate(adopt=replace(adopt,adopt==2,0),
         rd=as.factor(rd)) 

# We account for the repeated interview design, by clustering data within 
# respondents

beta.behav<-beta.behav |> as_survey_design(ids = cstid)

# We calculate the proportion attending along with their 95% CIs

beta.behaviors<- beta.behav |> group_by(cities, rd, behavior) |>
                dplyr::summarize(adoption = survey_mean(adopt,
                                                        vartype = "ci",
                                                        proportion = TRUE,
                                                        prop_method="logit"))

figure4<-beta.behaviors |> 
         ggplot(aes(x = adoption,
                    y = fct_reorder(as.factor(behavior),adoption),
                    group = desc(rd)))+
         geom_point(aes(color = rd,shape = rd),
                    position = position_dodge(width = 0.5))+
         geom_errorbar(aes(xmax = adoption_upp,xmin = adoption_low),
                       width = 0, linewidth = 0.2,
                        position = position_dodge(width = 0.5))+
         theme_bw()+
         scale_y_discrete(labels = c("Avoided touching face",
                                     "Enhanced HH hygiene",
                                     "Covered coughs/sneezes", 
                                     "Used hand sanitizer",
                                     "Avoided shaking hands",
                                     "Wore face mask", 
                                     "Practiced physical distancing",
                                     "Increased handwashing"))+
         scale_x_continuous(limits=c(0,1),
                            labels = percent_format(suffix = ""),
                            oob = scales::squish)+
         scale_shape_manual(labels=rounds,
                            values = c(0,8,5,17))+
         scale_color_brewer(labels=rounds,
                             palette = "RdYlBu")+
         xlab("% respondents reporting behavior in the past month")+
         theme(strip.text = element_text(size = 14),
               strip.background = element_blank(),
               axis.title.y = element_blank(),
               legend.title = element_blank(),
               axis.title.x = element_text(size = 12),
               legend.text = element_text(size = 10),
               axis.text = element_text(size = 10),
               legend.background = element_rect(color = "black"))+
          facet_wrap(~cities)

tiff("figure4.tiff", units="in", width=10, height=5, res=300)
print(figure4)
dev.off()

#-------------------------------------------------------------------------------
### Figure 5: FREQUENCY OF MASK USAGE
#-------------------------------------------------------------------------------

figure5<-panel.fe |>
         filter((rd=="3" | rd=="4") & cd6_1==1) |>
         mutate(maskfreq = as_factor(cd6_maskfreq, levels = "labels")) |>
         ggplot(aes(x=rd, group = maskfreq))+
         geom_bar(aes(fill=maskfreq),
                  stat = "count",
                  color = "black",
                  position = "fill")+
         theme_bw()+
         labs(y = "% of\nmask users",
              fill = "Reported frequency\nof mask use:")+
         scale_x_discrete(labels=c("Round 3\n(Aug-Sep)",
                                   "Round 4\n(Oct-Nov)"))+
         scale_y_continuous(labels = percent_format(suffix=""))+
         scale_fill_brewer(palette="RdYlBu")+
         theme(strip.text = element_text(size = 14),
               strip.background = element_blank(),
               axis.title.x = element_blank(),
               legend.text = element_text(size = 10),
               axis.text = element_text(size = 10),
               legend.background = element_rect(color = "black"),
               axis.title.y = element_text(angle=0, 
                                           vjust = 0.5,
                                           size = 10))+
         facet_wrap(~cities)

tiff("figure5.tiff", units="in", width=10, height=5, res=300)
print(figure5)
dev.off()
