# Supplementary material for: Controlling the first wave of the COVID–19 pandemic in Malawi: Results from a multi-round study
Source: PLOS Glob Public Health. 2024 Oct 24;4(10):e0003474. doi: 10.1371/journal.pgph.0003474 (PMC11500973; doi:10.1371/journal.pgph.0003474)
Supplement: S1 File — (ZIP) [file pgph.0003474.s004.zip › Replication files - COVID panel/figure2.R]

################################################################################
## Figure 2: cases by day in Malawi in 2020/21, alongside periods of panel data
## collection and various events of national significance
################################################################################

if (!require("pacman")) {install.packages("pacman")}
pacman::p_load(ggplot2,tidyverse, lubridate)

confirmed.global <- read_csv("covid-data.csv")

# Data were compiled by the Public Health Institute of Malawi, and obtained via
# the ECDC website. 

malawi.cases<-confirmed.global %>%
              filter(location=="Malawi") %>%
              mutate(day = as.Date(date, format = "%d/%m/%Y")) %>%
              arrange(day)

epicurve<-malawi.cases %>%  
          ggplot(aes(x = day))+
          geom_point(aes(y=new_cases), 
                     shape = 1)+
          theme_classic()+
          scale_x_date(date_labels = "%b-%y", 
                       date_breaks = "1 month", 
                       limits=as.Date(c("2020-01-15","2021-09-30")))+
          xlab(element_blank())+
          scale_y_continuous(limits=c(0,1500),
                             breaks=seq(0,1500,by=100),
                             expand = c(0,0))+
          ylab("Daily count\nof cases\nconfirmed by\nRT-PCR")+
          theme(axis.title.y = element_text(angle=0, 
                                            vjust = 0.5,
                                            size = 10),
                axis.text.x = element_text(size = 10,
                                           angle = 45,
                                           vjust = 0.5),
                axis.text.y = element_text(size = 10))


figure2<-epicurve+
  annotate("rect",xmin = as.Date("2020-04-22"), ymin=0, 
           xmax= as.Date("2020-05-14"), ymax=1500, alpha=0.15)+
  annotate("rect",xmin = as.Date("2020-06-16"), ymin=0, 
           xmax= as.Date("2020-07-07"), ymax=1500, alpha=0.15)+
  annotate("rect",xmin = as.Date("2020-08-19"), ymin=0, 
           xmax= as.Date("2020-09-16"), ymax=1500, alpha=0.15)+
  annotate("rect",xmin = as.Date("2020-10-15"), ymin=0, 
           xmax= as.Date("2020-11-15"), ymax=1500, alpha=0.15)+
  annotate("text", x=as.Date("2020-05-03"), y=1400,label="R1")+
  annotate("text", x=as.Date("2020-06-26"), y=1400,label="R2")+
  annotate("text", x=as.Date("2020-09-01"), y=1400,label="R3")+
  annotate("text", x=as.Date("2020-11-01"), y=1400,label="R4")+
  annotate("segment", 
           x =as.Date("2020-08-08"),xend=as.Date("2020-08-08"),
           y = 0, yend = 1500, 
           linetype = "dashed", 
           color="blue")+
  annotate("segment", 
           x =as.Date("2020-03-23"),xend=as.Date("2020-03-23"),
           y = 0, yend = 1500, 
           linetype = "dashed", 
           color="blue")+
  annotate("segment", 
           x =as.Date("2020-06-23"),xend=as.Date("2020-06-23"), 
           y = 0, yend = 1500, 
           linetype = "dashed", 
           color="blue")+
  annotate("segment", 
           x =as.Date("2021-03-08"),xend=as.Date("2021-03-08"), 
           y = 0, yend = 1500, 
           linetype = "dashed", 
           color="red")+
  annotate("segment", 
           x =as.Date("2020-02-28"),xend=as.Date("2020-03-23"),
           y = 1000, yend = 1000, 
           arrow=arrow(length = unit(.1, "inches")))+
  annotate("text",size = 3, 
           x=as.Date("2020-01-30"),
           y=1000, 
           label="National\ndisaster\ndeclaration")+ 
  annotate("segment", 
           x =as.Date("2020-05-20"),xend=as.Date("2020-06-23"),
           y = 450, yend = 600, 
           arrow=arrow(length = unit(.1, "inches")))+
  annotate("text", size = 3,
           x=as.Date("2020-04-30"),
           y=400, 
           label="Presidential\nelection")+
  annotate("segment", 
           x =as.Date("2020-09-15"),xend=as.Date("2020-08-08"),
           y = 850, yend = 700, 
           arrow=arrow(length = unit(.1, "inches")))+
  annotate("text",size = 3,
           x=as.Date("2020-10-01"),
           y=920, 
           label="Masking\nmandate")+
  annotate("segment", 
           x =as.Date("2021-04-20"),xend=as.Date("2021-03-08"),
           y = 1050, yend = 800, 
           arrow=arrow(length = unit(.1, "inches")))+
  annotate("text",size = 3,
           x=as.Date("2021-05-05"),
           y=1150, 
           label="1st donation of\nCOVID-19 vaccines")

tiff("figure2.tiff", units="in", width=5, height=5, res=300)
print(figure2)
dev.off()
