# Supplementary material for: Controlling the first wave of the COVID–19 pandemic in Malawi: Results from a multi-round study
Source: PLOS Glob Public Health. 2024 Oct 24;4(10):e0003474. doi: 10.1371/journal.pgph.0003474 (PMC11500973; doi:10.1371/journal.pgph.0003474)
Supplement: S1 File — (ZIP) [file pgph.0003474.s004.zip › Replication files - COVID panel/covid-data.csv]

iso_code	continent	location	date	total_cases	new_cases
AFG	Asia	Afghanistan	24/02/2020	5	5
AFG	Asia	Afghanistan	25/02/2020	5	0
AFG	Asia	Afghanistan	26/02/2020	5	0
AFG	Asia	Afghanistan	27/02/2020	5	0
AFG	Asia	Afghanistan	28/02/2020	5	0
AFG	Asia	Afghanistan	29/02/2020	5	0
AFG	Asia	Afghanistan	01/03/2020	5	0
AFG	Asia	Afghanistan	02/03/2020	5	0
AFG	Asia	Afghanistan	03/03/2020	5	0
AFG	Asia	Afghanistan	04/03/2020	5	0
AFG	Asia	Afghanistan	05/03/2020	5	0
AFG	Asia	Afghanistan	06/03/2020	5	0
AFG	Asia	Afghanistan	07/03/2020	8	3
AFG	Asia	Afghanistan	08/03/2020	8	0
AFG	Asia	Afghanistan	09/03/2020	8	0
AFG	Asia	Afghanistan	10/03/2020	8	0
AFG	Asia	Afghanistan	11/03/2020	11	3
AFG	Asia	Afghanistan	12/03/2020	11	0
AFG	Asia	Afghanistan	13/03/2020	11	0
AFG	Asia	Afghanistan	14/03/2020	14	3
AFG	Asia	Afghanistan	15/03/2020	20	6
AFG	Asia	Afghanistan	16/03/2020	25	5
AFG	Asia	Afghanistan	17/03/2020	26	1
AFG	Asia	Afghanistan	18/03/2020	26	0
AFG	Asia	Afghanistan	19/03/2020	26	0
AFG	Asia	Afghanistan	20/03/2020	24
AFG	Asia	Afghanistan	21/03/2020	24	0
AFG	Asia	Afghanistan	22/03/2020	34	10
AFG	Asia	Afghanistan	23/03/2020	40	6
AFG	Asia	Afghanistan	24/03/2020	42	2
AFG	Asia	Afghanistan	25/03/2020	74	32
AFG	Asia	Afghanistan	26/03/2020	80	6
AFG	Asia	Afghanistan	27/03/2020	91	11
AFG	Asia	Afghanistan	28/03/2020	106	15
AFG	Asia	Afghanistan	29/03/2020	114	8
AFG	Asia	Afghanistan	30/03/2020	114	0
AFG	Asia	Afghanistan	31/03/2020	166	52
AFG	Asia	Afghanistan	01/04/2020	192	26
AFG	Asia	Afghanistan	02/04/2020	235	43
AFG	Asia	Afghanistan	03/04/2020	269	34
AFG	Asia	Afghanistan	04/04/2020	270	1
AFG	Asia	Afghanistan	05/04/2020	299	29
AFG	Asia	Afghanistan	06/04/2020	337	38
AFG	Asia	Afghanistan	07/04/2020	367	30
AFG	Asia	Afghanistan	08/04/2020	423	56
AFG	Asia	Afghanistan	09/04/2020	444	21
AFG	Asia	Afghanistan	10/04/2020	521	77
AFG	Asia	Afghanistan	11/04/2020	521	0
AFG	Asia	Afghanistan	12/04/2020	555	34
AFG	Asia	Afghanistan	13/04/2020	607	52
AFG	Asia	Afghanistan	14/04/2020	665	58
AFG	Asia	Afghanistan	15/04/2020	770	105
AFG	Asia	Afghanistan	16/04/2020	794	24
AFG	Asia	Afghanistan	17/04/2020	845	51
AFG	Asia	Afghanistan	18/04/2020	908	63
AFG	Asia	Afghanistan	19/04/2020	933	25
AFG	Asia	Afghanistan	20/04/2020	996	63
AFG	Asia	Afghanistan	21/04/2020	1026	30
AFG	Asia	Afghanistan	22/04/2020	1092	66
AFG	Asia	Afghanistan	23/04/2020	1176	84
AFG	Asia	Afghanistan	24/04/2020	1226	50
AFG	Asia	Afghanistan	25/04/2020	1330	104
AFG	Asia	Afghanistan	26/04/2020	1463	133
AFG	Asia	Afghanistan	27/04/2020	1531	68
AFG	Asia	Afghanistan	28/04/2020	1703	172
AFG	Asia	Afghanistan	29/04/2020	1827	124
AFG	Asia	Afghanistan	30/04/2020	1827	0
AFG	Asia	Afghanistan	01/05/2020	2171	344
AFG	Asia	Afghanistan	02/05/2020	2469	298
AFG	Asia	Afghanistan	03/05/2020	2469	0
AFG	Asia	Afghanistan	04/05/2020	2469	0
AFG	Asia	Afghanistan	05/05/2020	2469	0
AFG	Asia	Afghanistan	06/05/2020	3224	755
AFG	Asia	Afghanistan	07/05/2020	3392	168
AFG	Asia	Afghanistan	08/05/2020	3563	171
AFG	Asia	Afghanistan	09/05/2020	3563	0
AFG	Asia	Afghanistan	10/05/2020	4402	839
AFG	Asia	Afghanistan	11/05/2020	4664	262
AFG	Asia	Afghanistan	12/05/2020	4967	303
AFG	Asia	Afghanistan	13/05/2020	4967	0
AFG	Asia	Afghanistan	14/05/2020	5339	372
AFG	Asia	Afghanistan	15/05/2020	6053	714
AFG	Asia	Afghanistan	16/05/2020	6402	349
AFG	Asia	Afghanistan	17/05/2020	6635	233
AFG	Asia	Afghanistan	18/05/2020	7072	437
AFG	Asia	Afghanistan	19/05/2020	7655	583
AFG	Asia	Afghanistan	20/05/2020	8145	490
AFG	Asia	Afghanistan	21/05/2020	8676	531
AFG	Asia	Afghanistan	22/05/2020	9216	540
AFG	Asia	Afghanistan	23/05/2020	9952	736
AFG	Asia	Afghanistan	24/05/2020	10668	716
AFG	Asia	Afghanistan	25/05/2020	11180	512
AFG	Asia	Afghanistan	26/05/2020	11917	737
AFG	Asia	Afghanistan	27/05/2020	12465	548
AFG	Asia	Afghanistan	28/05/2020	13102	637
AFG	Asia	Afghanistan	29/05/2020	13745	643
AFG	Asia	Afghanistan	30/05/2020	14529	784
AFG	Asia	Afghanistan	31/05/2020	15180	651
AFG	Asia	Afghanistan	01/06/2020	15836	656
AFG	Asia	Afghanistan	02/06/2020	16578	742
AFG	Asia	Afghanistan	03/06/2020	17353	775
AFG	Asia	Afghanistan	04/06/2020	17977	624
AFG	Asia	Afghanistan	05/06/2020	19055	1078
AFG	Asia	Afghanistan	06/06/2020	19637	582
AFG	Asia	Afghanistan	07/06/2020	20428	791
AFG	Asia	Afghanistan	08/06/2020	21003	575
AFG	Asia	Afghanistan	09/06/2020	21308	305
AFG	Asia	Afghanistan	10/06/2020	22228	920
AFG	Asia	Afghanistan	11/06/2020	22976	748
AFG	Asia	Afghanistan	12/06/2020	23632	656
AFG	Asia	Afghanistan	13/06/2020	24188	556
AFG	Asia	Afghanistan	14/06/2020	24852	664
AFG	Asia	Afghanistan	15/06/2020	25613	761
AFG	Asia	Afghanistan	16/06/2020	25719	106
AFG	Asia	Afghanistan	17/06/2020	26960	1241
AFG	Asia	Afghanistan	18/06/2020	27423	463
AFG	Asia	Afghanistan	19/06/2020	27964	541
AFG	Asia	Afghanistan	20/06/2020	28383	419
AFG	Asia	Afghanistan	21/06/2020	28919	536
AFG	Asia	Afghanistan	22/06/2020	29229	310
AFG	Asia	Afghanistan	23/06/2020	29567	338
AFG	Asia	Afghanistan	24/06/2020	29726	159
AFG	Asia	Afghanistan	25/06/2020	30261	535
AFG	Asia	Afghanistan	26/06/2020	30346	85
AFG	Asia	Afghanistan	27/06/2020	30702	356
AFG	Asia	Afghanistan	28/06/2020	31053	351
AFG	Asia	Afghanistan	29/06/2020	31324	271
AFG	Asia	Afghanistan	30/06/2020	31445	121
AFG	Asia	Afghanistan	01/07/2020	31848	403
AFG	Asia	Afghanistan	02/07/2020	32108	260
AFG	Asia	Afghanistan	03/07/2020	32410	302
AFG	Asia	Afghanistan	04/07/2020	32758	348
AFG	Asia	Afghanistan	05/07/2020	33037	279
AFG	Asia	Afghanistan	06/07/2020	33150	113
AFG	Asia	Afghanistan	07/07/2020	33470	320
AFG	Asia	Afghanistan	08/07/2020	33680	210
AFG	Asia	Afghanistan	09/07/2020	33739	59
AFG	Asia	Afghanistan	10/07/2020	34280	541
AFG	Asia	Afghanistan	11/07/2020	34437	157
AFG	Asia	Afghanistan	12/07/2020	34537	100
AFG	Asia	Afghanistan	13/07/2020	34541	4
AFG	Asia	Afghanistan	14/07/2020	34826	285
AFG	Asia	Afghanistan	15/07/2020	35026	200
AFG	Asia	Afghanistan	16/07/2020	35156	130
AFG	Asia	Afghanistan	17/07/2020	35315	159
AFG	Asia	Afghanistan	18/07/2020	35375	60
AFG	Asia	Afghanistan	19/07/2020	35561	186
AFG	Asia	Afghanistan	20/07/2020	35595	34
AFG	Asia	Afghanistan	21/07/2020	35701	106
AFG	Asia	Afghanistan	22/07/2020	35813	112
AFG	Asia	Afghanistan	23/07/2020	36001	188
AFG	Asia	Afghanistan	24/07/2020	36067	66
AFG	Asia	Afghanistan	25/07/2020	36122	55
AFG	Asia	Afghanistan	26/07/2020	36243	121
AFG	Asia	Afghanistan	27/07/2020	36349	106
AFG	Asia	Afghanistan	28/07/2020	36454	105
AFG	Asia	Afghanistan	29/07/2020	36557	103
AFG	Asia	Afghanistan	30/07/2020	36628	71
AFG	Asia	Afghanistan	31/07/2020	36628	0
AFG	Asia	Afghanistan	01/08/2020	36796	168
AFG	Asia	Afghanistan	02/08/2020	36796	0
AFG	Asia	Afghanistan	03/08/2020	36796	0
AFG	Asia	Afghanistan	04/08/2020	36833	37
AFG	Asia	Afghanistan	05/08/2020	36915	82
AFG	Asia	Afghanistan	06/08/2020	36982	67
AFG	Asia	Afghanistan	07/08/2020	37023	41
AFG	Asia	Afghanistan	08/08/2020	37101	78
AFG	Asia	Afghanistan	09/08/2020	37140	39
AFG	Asia	Afghanistan	10/08/2020	37140	0
AFG	Asia	Afghanistan	11/08/2020	37355	215
AFG	Asia	Afghanistan	12/08/2020	37431	76
AFG	Asia	Afghanistan	13/08/2020	37510	79
AFG	Asia	Afghanistan	14/08/2020	37517	7
AFG	Asia	Afghanistan	15/08/2020	37637	120
AFG	Asia	Afghanistan	16/08/2020	37682	45
AFG	Asia	Afghanistan	17/08/2020	37682	0
AFG	Asia	Afghanistan	18/08/2020	37685	3
AFG	Asia	Afghanistan	19/08/2020	37685	0
AFG	Asia	Afghanistan	20/08/2020	37845	160
AFG	Asia	Afghanistan	21/08/2020	37942	97
AFG	Asia	Afghanistan	22/08/2020	37980	38
AFG	Asia	Afghanistan	23/08/2020	38039	59
AFG	Asia	Afghanistan	24/08/2020	38085	46
AFG	Asia	Afghanistan	25/08/2020	38156	71
AFG	Asia	Afghanistan	26/08/2020	38199	43
AFG	Asia	Afghanistan	27/08/2020	38215	16
AFG	Asia	Afghanistan	28/08/2020	38226	11
AFG	Asia	Afghanistan	29/08/2020	38229	3
AFG	Asia	Afghanistan	30/08/2020	38229	0
AFG	Asia	Afghanistan	31/08/2020	38248	19
AFG	Asia	Afghanistan	01/09/2020	38282	34
AFG	Asia	Afghanistan	02/09/2020	38329	47
AFG	Asia	Afghanistan	03/09/2020	38374	45
AFG	Asia	Afghanistan	04/09/2020	38374	0
AFG	Asia	Afghanistan	05/09/2020	38390	16
AFG	Asia	Afghanistan	06/09/2020	38484	94
AFG	Asia	Afghanistan	07/09/2020	38580	96
AFG	Asia	Afghanistan	08/09/2020	38606	26
AFG	Asia	Afghanistan	09/09/2020	38630	24
AFG	Asia	Afghanistan	10/09/2020	38658	28
AFG	Asia	Afghanistan	11/09/2020	38692	34
AFG	Asia	Afghanistan	12/09/2020	38727	35
AFG	Asia	Afghanistan	13/09/2020	38802	75
AFG	Asia	Afghanistan	14/09/2020	38858	56
AFG	Asia	Afghanistan	15/09/2020	38901	43
AFG	Asia	Afghanistan	16/09/2020	38941	40
AFG	Asia	Afghanistan	17/09/2020	38958	17
AFG	Asia	Afghanistan	18/09/2020	38969	11
AFG	Asia	Afghanistan	19/09/2020	39005	36
AFG	Asia	Afghanistan	20/09/2020	39130	125
AFG	Asia	Afghanistan	21/09/2020	39160	30
AFG	Asia	Afghanistan	22/09/2020	39182	22
AFG	Asia	Afghanistan	23/09/2020	39231	49
AFG	Asia	Afghanistan	24/09/2020	39256	25
AFG	Asia	Afghanistan	25/09/2020	39272	16
AFG	Asia	Afghanistan	26/09/2020	39278	6
AFG	Asia	Afghanistan	27/09/2020	39313	35
AFG	Asia	Afghanistan	28/09/2020	39325	12
AFG	Asia	Afghanistan	29/09/2020	39340	15
AFG	Asia	Afghanistan	30/09/2020	39354	14
AFG	Asia	Afghanistan	01/10/2020	39371	17
AFG	Asia	Afghanistan	02/10/2020	39376	5
AFG	Asia	Afghanistan	03/10/2020	39383	7
AFG	Asia	Afghanistan	04/10/2020	39427	44
AFG	Asia	Afghanistan	05/10/2020	39508	81
AFG	Asia	Afghanistan	06/10/2020	39572	64
AFG	Asia	Afghanistan	07/10/2020	39634	62
AFG	Asia	Afghanistan	08/10/2020	39702	68
AFG	Asia	Afghanistan	09/10/2020	39779	77
AFG	Asia	Afghanistan	10/10/2020	39789	10
AFG	Asia	Afghanistan	11/10/2020	39885	96
AFG	Asia	Afghanistan	12/10/2020	39956	71
AFG	Asia	Afghanistan	13/10/2020	40014	58
AFG	Asia	Afghanistan	14/10/2020	40080	66
AFG	Asia	Afghanistan	15/10/2020	40112	32
AFG	Asia	Afghanistan	16/10/2020	40159	47
AFG	Asia	Afghanistan	17/10/2020	40227	68
AFG	Asia	Afghanistan	18/10/2020	40286	59
AFG	Asia	Afghanistan	19/10/2020	40373	87
AFG	Asia	Afghanistan	20/10/2020	40461	88
AFG	Asia	Afghanistan	21/10/2020	40461	0
AFG	Asia	Afghanistan	22/10/2020	40510	49
AFG	Asia	Afghanistan	23/10/2020	40626	116
AFG	Asia	Afghanistan	24/10/2020	40687	61
AFG	Asia	Afghanistan	25/10/2020	40768	81
AFG	Asia	Afghanistan	26/10/2020	40833	65
AFG	Asia	Afghanistan	27/10/2020	40937	104
AFG	Asia	Afghanistan	28/10/2020	41032	95
AFG	Asia	Afghanistan	29/10/2020	41145	113
AFG	Asia	Afghanistan	30/10/2020	41268	123
AFG	Asia	Afghanistan	31/10/2020	41334	66
AFG	Asia	Afghanistan	01/11/2020	41425	91
AFG	Asia	Afghanistan	02/11/2020	41501	76
AFG	Asia	Afghanistan	03/11/2020	41633	132
AFG	Asia	Afghanistan	04/11/2020	41728	95
AFG	Asia	Afghanistan	05/11/2020	41814	86
AFG	Asia	Afghanistan	06/11/2020	41935	121
AFG	Asia	Afghanistan	07/11/2020	41975	40
AFG	Asia	Afghanistan	08/11/2020	42033	58
AFG	Asia	Afghanistan	09/11/2020	42159	126
AFG	Asia	Afghanistan	10/11/2020	42297	138
AFG	Asia	Afghanistan	11/11/2020	42463	166
AFG	Asia	Afghanistan	12/11/2020	42609	146
AFG	Asia	Afghanistan	13/11/2020	42795	186
AFG	Asia	Afghanistan	14/11/2020	42969	174
AFG	Asia	Afghanistan	15/11/2020	43035	66
AFG	Asia	Afghanistan	16/11/2020	43240	205
AFG	Asia	Afghanistan	17/11/2020	43403	163
AFG	Asia	Afghanistan	18/11/2020	43628	225
AFG	Asia	Afghanistan	19/11/2020	43851	223
AFG	Asia	Afghanistan	20/11/2020	44228	377
AFG	Asia	Afghanistan	21/11/2020	44443	215
AFG	Asia	Afghanistan	22/11/2020	44503	60
AFG	Asia	Afghanistan	23/11/2020	44706	203
AFG	Asia	Afghanistan	24/11/2020	44988	282
AFG	Asia	Afghanistan	25/11/2020	45278	290
AFG	Asia	Afghanistan	26/11/2020	45490	212
AFG	Asia	Afghanistan	27/11/2020	45716	226
AFG	Asia	Afghanistan	28/11/2020	45839	123
AFG	Asia	Afghanistan	29/11/2020	45966	127
AFG	Asia	Afghanistan	30/11/2020	46215	249
AFG	Asia	Afghanistan	01/12/2020	46498	283
AFG	Asia	Afghanistan	02/12/2020	46717	219
AFG	Asia	Afghanistan	03/12/2020	46980	263
AFG	Asia	Afghanistan	04/12/2020	47258	278
AFG	Asia	Afghanistan	05/12/2020	47388	130
AFG	Asia	Afghanistan	06/12/2020	47641	253
AFG	Asia	Afghanistan	07/12/2020	47901	260
AFG	Asia	Afghanistan	08/12/2020	48136	235
AFG	Asia	Afghanistan	09/12/2020	48366	230
AFG	Asia	Afghanistan	10/12/2020	48540	174
AFG	Asia	Afghanistan	11/12/2020	48753	213
AFG	Asia	Afghanistan	12/12/2020	48826	73
AFG	Asia	Afghanistan	13/12/2020	48952	126
AFG	Asia	Afghanistan	14/12/2020	49273	321
AFG	Asia	Afghanistan	15/12/2020	49484	211
AFG	Asia	Afghanistan	16/12/2020	49703	219
AFG	Asia	Afghanistan	17/12/2020	49927	224
AFG	Asia	Afghanistan	18/12/2020	50202	275
AFG	Asia	Afghanistan	19/12/2020	50456	254
AFG	Asia	Afghanistan	20/12/2020	50536	80
AFG	Asia	Afghanistan	21/12/2020	50678	142
AFG	Asia	Afghanistan	22/12/2020	50888	210
AFG	Asia	Afghanistan	23/12/2020	51070	182
AFG	Asia	Afghanistan	24/12/2020	51357	287
AFG	Asia	Afghanistan	25/12/2020	51595	238
AFG	Asia	Afghanistan	26/12/2020	51764	169
AFG	Asia	Afghanistan	27/12/2020	51848	84
AFG	Asia	Afghanistan	28/12/2020	52007	159
AFG	Asia	Afghanistan	29/12/2020	52147	140
AFG	Asia	Afghanistan	30/12/2020	52330	183
AFG	Asia	Afghanistan	31/12/2020	52330	0
AFG	Asia	Afghanistan	01/01/2021	52513	183
AFG	Asia	Afghanistan	02/01/2021	52586	73
AFG	Asia	Afghanistan	03/01/2021	52709	123
AFG	Asia	Afghanistan	04/01/2021	52909	200
AFG	Asia	Afghanistan	05/01/2021	53011	102
AFG	Asia	Afghanistan	06/01/2021	53105	94
AFG	Asia	Afghanistan	07/01/2021	53207	102
AFG	Asia	Afghanistan	08/01/2021	53332	125
AFG	Asia	Afghanistan	09/01/2021	53400	68
AFG	Asia	Afghanistan	10/01/2021	53489	89
AFG	Asia	Afghanistan	11/01/2021	53538	49
AFG	Asia	Afghanistan	12/01/2021	53584	46
AFG	Asia	Afghanistan	13/01/2021	53690	106
AFG	Asia	Afghanistan	14/01/2021	53775	85
AFG	Asia	Afghanistan	15/01/2021	53831	56
AFG	Asia	Afghanistan	16/01/2021	53938	107
AFG	Asia	Afghanistan	17/01/2021	53984	46
AFG	Asia	Afghanistan	18/01/2021	54062	78
AFG	Asia	Afghanistan	19/01/2021	54141	79
AFG	Asia	Afghanistan	20/01/2021	54278	137
AFG	Asia	Afghanistan	21/01/2021	54403	125
AFG	Asia	Afghanistan	22/01/2021	54483	80
AFG	Asia	Afghanistan	23/01/2021	54559	76
AFG	Asia	Afghanistan	24/01/2021	54595	36
AFG	Asia	Afghanistan	25/01/2021	54672	77
AFG	Asia	Afghanistan	26/01/2021	54750	78
AFG	Asia	Afghanistan	27/01/2021	54854	104
AFG	Asia	Afghanistan	28/01/2021	54891	37
AFG	Asia	Afghanistan	29/01/2021	54939	48
AFG	Asia	Afghanistan	30/01/2021	55008	69
AFG	Asia	Afghanistan	31/01/2021	55023	15
AFG	Asia	Afghanistan	01/02/2021	55059	36
AFG	Asia	Afghanistan	02/02/2021	55121	62
AFG	Asia	Afghanistan	03/02/2021	55174	53
AFG	Asia	Afghanistan	04/02/2021	55231	57
AFG	Asia	Afghanistan	05/02/2021	55265	34
AFG	Asia	Afghanistan	06/02/2021	55330	65
AFG	Asia	Afghanistan	07/02/2021	55335	5
AFG	Asia	Afghanistan	08/02/2021	55359	24
AFG	Asia	Afghanistan	09/02/2021	55384	25
AFG	Asia	Afghanistan	10/02/2021	55402	18
AFG	Asia	Afghanistan	11/02/2021	55420	18
AFG	Asia	Afghanistan	12/02/2021	55445	25
AFG	Asia	Afghanistan	13/02/2021	55473	28
AFG	Asia	Afghanistan	14/02/2021	55492	19
AFG	Asia	Afghanistan	15/02/2021	55514	22
AFG	Asia	Afghanistan	16/02/2021	55518	4
AFG	Asia	Afghanistan	17/02/2021	55540	22
AFG	Asia	Afghanistan	18/02/2021	55557	17
AFG	Asia	Afghanistan	19/02/2021	55575	18
AFG	Asia	Afghanistan	20/02/2021	55580	5
AFG	Asia	Afghanistan	21/02/2021	55604	24
AFG	Asia	Afghanistan	22/02/2021	55617	13
AFG	Asia	Afghanistan	23/02/2021	55646	29
AFG	Asia	Afghanistan	24/02/2021	55664	18
AFG	Asia	Afghanistan	25/02/2021	55680	16
AFG	Asia	Afghanistan	26/02/2021	55696	16
AFG	Asia	Afghanistan	27/02/2021	55707	11
AFG	Asia	Afghanistan	28/02/2021	55714	7
AFG	Asia	Afghanistan	01/03/2021	55733	19
AFG	Asia	Afghanistan	02/03/2021	55759	26
AFG	Asia	Afghanistan	03/03/2021	55770	11
AFG	Asia	Afghanistan	04/03/2021	55775	5
AFG	Asia	Afghanistan	05/03/2021	55827	52
AFG	Asia	Afghanistan	06/03/2021	55840	13
AFG	Asia	Afghanistan	07/03/2021	55847	7
AFG	Asia	Afghanistan	08/03/2021	55876	29
AFG	Asia	Afghanistan	09/03/2021	55876	0
AFG	Asia	Afghanistan	10/03/2021	55894	18
AFG	Asia	Afghanistan	11/03/2021	55917	23
AFG	Asia	Afghanistan	12/03/2021	55959	42
AFG	Asia	Afghanistan	13/03/2021	55959	0
AFG	Asia	Afghanistan	14/03/2021	55985	26
AFG	Asia	Afghanistan	15/03/2021	55985	0
AFG	Asia	Afghanistan	16/03/2021	55995	10
AFG	Asia	Afghanistan	17/03/2021	56016	21
AFG	Asia	Afghanistan	18/03/2021	56044	28
AFG	Asia	Afghanistan	19/03/2021	56069	25
AFG	Asia	Afghanistan	20/03/2021	56093	24
AFG	Asia	Afghanistan	21/03/2021	56103	10
AFG	Asia	Afghanistan	22/03/2021	56153	50
AFG	Asia	Afghanistan	23/03/2021	56177	24
AFG	Asia	Afghanistan	24/03/2021	56192	15
AFG	Asia	Afghanistan	25/03/2021	56226	34
AFG	Asia	Afghanistan	26/03/2021	56254	28
AFG	Asia	Afghanistan	27/03/2021	56290	36
AFG	Asia	Afghanistan	28/03/2021	56294	4
AFG	Asia	Afghanistan	29/03/2021	56322	28
AFG	Asia	Afghanistan	30/03/2021	56384	62
AFG	Asia	Afghanistan	31/03/2021	56454	70
AFG	Asia	Afghanistan	01/04/2021	56517	63
AFG	Asia	Afghanistan	02/04/2021	56572	55
AFG	Asia	Afghanistan	03/04/2021	56595	23
AFG	Asia	Afghanistan	04/04/2021	56676	81
AFG	Asia	Afghanistan	05/04/2021	56717	41
AFG	Asia	Afghanistan	06/04/2021	56779	62
AFG	Asia	Afghanistan	07/04/2021	56873	94
AFG	Asia	Afghanistan	08/04/2021	56943	70
AFG	Asia	Afghanistan	09/04/2021	57019	76
AFG	Asia	Afghanistan	10/04/2021	57144	125
AFG	Asia	Afghanistan	11/04/2021	57160	16
AFG	Asia	Afghanistan	12/04/2021	57242	82
AFG	Asia	Afghanistan	13/04/2021	57364	122
AFG	Asia	Afghanistan	14/04/2021	57492	128
AFG	Asia	Afghanistan	15/04/2021	57534	42
AFG	Asia	Afghanistan	16/04/2021	57612	78
AFG	Asia	Afghanistan	17/04/2021	57721	109
AFG	Asia	Afghanistan	18/04/2021	57793	72
AFG	Asia	Afghanistan	19/04/2021	57898	105
AFG	Asia	Afghanistan	20/04/2021	58037	139
AFG	Asia	Afghanistan	21/04/2021	58214	177
AFG	Asia	Afghanistan	22/04/2021	58312	98
AFG	Asia	Afghanistan	23/04/2021	58542	230
AFG	Asia	Afghanistan	24/04/2021	58730	188
AFG	Asia	Afghanistan	25/04/2021	58843	113
AFG	Asia	Afghanistan	26/04/2021	59015	172
AFG	Asia	Afghanistan	27/04/2021	59225	210
AFG	Asia	Afghanistan	28/04/2021	59370	145
AFG	Asia	Afghanistan	29/04/2021	59576	206
AFG	Asia	Afghanistan	30/04/2021	59745	169
AFG	Asia	Afghanistan	01/05/2021	59939	194
AFG	Asia	Afghanistan	02/05/2021	60122	183
AFG	Asia	Afghanistan	03/05/2021	60300	178
AFG	Asia	Afghanistan	04/05/2021	60563	263
AFG	Asia	Afghanistan	05/05/2021	60797	234
AFG	Asia	Afghanistan	06/05/2021	61162	365
AFG	Asia	Afghanistan	07/05/2021	61455	293
AFG	Asia	Afghanistan	08/05/2021	61755	300
AFG	Asia	Afghanistan	09/05/2021	61842	87
AFG	Asia	Afghanistan	10/05/2021	62063	221
AFG	Asia	Afghanistan	11/05/2021	62403	340
AFG	Asia	Afghanistan	12/05/2021	62718	315
AFG	Asia	Afghanistan	13/05/2021	63045	327
AFG	Asia	Afghanistan	14/05/2021	63355	310
AFG	Asia	Afghanistan	15/05/2021	63412	57
AFG	Asia	Afghanistan	16/05/2021	63484	72
AFG	Asia	Afghanistan	17/05/2021	63598	114
AFG	Asia	Afghanistan	18/05/2021	63819	221
AFG	Asia	Afghanistan	19/05/2021	64122	303
AFG	Asia	Afghanistan	20/05/2021	64575	453
AFG	Asia	Afghanistan	21/05/2021	65080	505
AFG	Asia	Afghanistan	22/05/2021	65486	406
AFG	Asia	Afghanistan	23/05/2021	65728	242
AFG	Asia	Afghanistan	24/05/2021	66275	547
AFG	Asia	Afghanistan	25/05/2021	66903	628
AFG	Asia	Afghanistan	26/05/2021	67743	840
AFG	Asia	Afghanistan	27/05/2021	68366	623
AFG	Asia	Afghanistan	28/05/2021	69130	764
AFG	Asia	Afghanistan	29/05/2021	70111	981
AFG	Asia	Afghanistan	30/05/2021	70761	650
AFG	Asia	Afghanistan	31/05/2021	71838	1077
AFG	Asia	Afghanistan	01/06/2021	72977	1139
AFG	Asia	Afghanistan	02/06/2021	74026	1049
AFG	Asia	Afghanistan	03/06/2021	75119	1093
AFG	Asia	Afghanistan	04/06/2021	76628	1509
AFG	Asia	Afghanistan	05/06/2021	77963	1335
AFG	Asia	Afghanistan	06/06/2021	79224	1261
AFG	Asia	Afghanistan	07/06/2021	80841	1617
AFG	Asia	Afghanistan	08/06/2021	82326	1485
AFG	Asia	Afghanistan	09/06/2021	84050	1724
AFG	Asia	Afghanistan	10/06/2021	85892	1842
AFG	Asia	Afghanistan	11/06/2021	87716	1824
AFG	Asia	Afghanistan	12/06/2021	88740	1024
AFG	Asia	Afghanistan	13/06/2021	89861	1121
AFG	Asia	Afghanistan	14/06/2021	91458	1597
AFG	Asia	Afghanistan	15/06/2021	93272	1814
AFG	Asia	Afghanistan	16/06/2021	93288	16
AFG	Asia	Afghanistan	17/06/2021	96531	3243
AFG	Asia	Afghanistan	18/06/2021	98734	2203
AFG	Asia	Afghanistan	19/06/2021	100521	1787
AFG	Asia	Afghanistan	20/06/2021	101906	1385
AFG	Asia	Afghanistan	21/06/2021	103902	1996
AFG	Asia	Afghanistan	22/06/2021	105749	1847
AFG	Asia	Afghanistan	23/06/2021	107957	2208
AFG	Asia	Afghanistan	24/06/2021	109532	1575
AFG	Asia	Afghanistan	25/06/2021	111592	2060
AFG	Asia	Afghanistan	26/06/2021	113124	1532
AFG	Asia	Afghanistan	27/06/2021	114220	1096
AFG	Asia	Afghanistan	28/06/2021	115751	1531
AFG	Asia	Afghanistan	29/06/2021	117158	1407
AFG	Asia	Afghanistan	30/06/2021	118659	1501
AFG	Asia	Afghanistan	01/07/2021	120216	1557
AFG	Asia	Afghanistan	02/07/2021	122156	1940
AFG	Asia	Afghanistan	03/07/2021	123485	1329
AFG	Asia	Afghanistan	04/07/2021	124748	1263
AFG	Asia	Afghanistan	05/07/2021	125937	1189
AFG	Asia	Afghanistan	06/07/2021	127464	1527
AFG	Asia	Afghanistan	07/07/2021	129021	1557
AFG	Asia	Afghanistan	08/07/2021	130113	1092
AFG	Asia	Afghanistan	09/07/2021	131586	1473
AFG	Asia	Afghanistan	10/07/2021	132777	1191
AFG	Asia	Afghanistan	11/07/2021	133578	801
AFG	Asia	Afghanistan	12/07/2021	134653	1075
AFG	Asia	Afghanistan	13/07/2021	135889	1236
AFG	Asia	Afghanistan	14/07/2021	136643	754
AFG	Asia	Afghanistan	15/07/2021	137853	1210
AFG	Asia	Afghanistan	16/07/2021	139051	1198
AFG	Asia	Afghanistan	17/07/2021	140224	1173
AFG	Asia	Afghanistan	18/07/2021	140602	378
AFG	Asia	Afghanistan	19/07/2021	141499	897
AFG	Asia	Afghanistan	20/07/2021	142414	915
AFG	Asia	Afghanistan	21/07/2021	142762	348
AFG	Asia	Afghanistan	22/07/2021	143183	421
AFG	Asia	Afghanistan	23/07/2021	143439	256
AFG	Asia	Afghanistan	24/07/2021	143666	227
AFG	Asia	Afghanistan	25/07/2021	143871	205
AFG	Asia	Afghanistan	26/07/2021	144285	414
AFG	Asia	Afghanistan	27/07/2021	145008	723
AFG	Asia	Afghanistan	28/07/2021	145552	544
AFG	Asia	Afghanistan	29/07/2021	145996	444
AFG	Asia	Afghanistan	30/07/2021	146523	527
AFG	Asia	Afghanistan	31/07/2021	147154	631
AFG	Asia	Afghanistan	01/08/2021	147501	347
AFG	Asia	Afghanistan	02/08/2021	147985	484
AFG	Asia	Afghanistan	03/08/2021	148572	587
AFG	Asia	Afghanistan	04/08/2021	148933	361
AFG	Asia	Afghanistan	05/08/2021	149361	428
AFG	Asia	Afghanistan	06/08/2021	149810	449
AFG	Asia	Afghanistan	07/08/2021	150240	430
AFG	Asia	Afghanistan	08/08/2021	150458	218
AFG	Asia	Afghanistan	09/08/2021	150778	320
AFG	Asia	Afghanistan	10/08/2021	151013	235
AFG	Asia	Afghanistan	11/08/2021	151291	278
AFG	Asia	Afghanistan	12/08/2021	151563	272
AFG	Asia	Afghanistan	13/08/2021	151770	207
AFG	Asia	Afghanistan	14/08/2021	151941	171
AFG	Asia	Afghanistan	15/08/2021	152033	92
AFG	Asia	Afghanistan	16/08/2021	152142	109
AFG	Asia	Afghanistan	17/08/2021	152243	101
AFG	Asia	Afghanistan	18/08/2021	152363	120
AFG	Asia	Afghanistan	19/08/2021	152411	48
AFG	Asia	Afghanistan	20/08/2021	152448	37
AFG	Asia	Afghanistan	21/08/2021	152497	49
AFG	Asia	Afghanistan	22/08/2021	152511	14
AFG	Asia	Afghanistan	23/08/2021	152583	72
AFG	Asia	Afghanistan	24/08/2021	152660	77
AFG	Asia	Afghanistan	25/08/2021	152722	62
AFG	Asia	Afghanistan	26/08/2021	152822	100
AFG	Asia	Afghanistan	27/08/2021	152960	138
AFG	Asia	Afghanistan	28/08/2021	153007	47
AFG	Asia	Afghanistan	29/08/2021	153033	26
AFG	Asia	Afghanistan	30/08/2021	153148	115
AFG	Asia	Afghanistan	31/08/2021	153220	72
AFG	Asia	Afghanistan	01/09/2021	153260	40
AFG	Asia	Afghanistan	02/09/2021	153306	46
AFG	Asia	Afghanistan	03/09/2021	153375	69
AFG	Asia	Afghanistan	04/09/2021	153395	20
AFG	Asia	Afghanistan	05/09/2021	153423	28
AFG	Asia	Afghanistan	06/09/2021	153534	111
AFG	Asia	Afghanistan	07/09/2021	153626	92
AFG	Asia	Afghanistan	08/09/2021	153736	110
AFG	Asia	Afghanistan	09/09/2021	153840	104
AFG	Asia	Afghanistan	10/09/2021	153962	122
AFG	Asia	Afghanistan	11/09/2021	153982	20
AFG	Asia	Afghanistan	12/09/2021	153990	8
AFG	Asia	Afghanistan	13/09/2021	154094	104
AFG	Asia	Afghanistan	14/09/2021	154180	86
AFG	Asia	Afghanistan	15/09/2021	154283	103
AFG	Asia	Afghanistan	16/09/2021	154361	78
AFG	Asia	Afghanistan	17/09/2021	154487	126
AFG	Asia	Afghanistan	18/09/2021	154487	0
AFG	Asia	Afghanistan	19/09/2021	154487	0
AFG	Asia	Afghanistan	20/09/2021	154585	98
AFG	Asia	Afghanistan	21/09/2021	154712	127
AFG	Asia	Afghanistan	22/09/2021	154757	45
AFG	Asia	Afghanistan	23/09/2021	154800	43
AFG	Asia	Afghanistan	24/09/2021	154960	160
AFG	Asia	Afghanistan	25/09/2021	154960	0
AFG	Asia	Afghanistan	26/09/2021	154960	0
AFG	Asia	Afghanistan	27/09/2021	155072	112
AFG	Asia	Afghanistan	28/09/2021	155093	21
AFG	Asia	Afghanistan	29/09/2021	155128	35
AFG	Asia	Afghanistan	30/09/2021	155174	46
AFG	Asia	Afghanistan	01/10/2021	155191	17
AFG	Asia	Afghanistan	02/10/2021	155191	0
AFG	Asia	Afghanistan	03/10/2021	155191	0
AFG	Asia	Afghanistan	04/10/2021	155287	96
AFG	Asia	Afghanistan	05/10/2021	155309	22
AFG	Asia	Afghanistan	06/10/2021	155380	71
AFG	Asia	Afghanistan	07/10/2021	155429	49
AFG	Asia	Afghanistan	08/10/2021	155448	19
AFG	Asia	Afghanistan	09/10/2021	155466	18
AFG	Asia	Afghanistan	10/10/2021	155508	42
AFG	Asia	Afghanistan	11/10/2021	155540	32
AFG	Asia	Afghanistan	12/10/2021	155599	59
AFG	Asia	Afghanistan	13/10/2021	155627	28
AFG	Asia	Afghanistan	14/10/2021	155682	55
AFG	Asia	Afghanistan	15/10/2021	155688	6
AFG	Asia	Afghanistan	16/10/2021	155739	51
AFG	Asia	Afghanistan	17/10/2021	155764	25
AFG	Asia	Afghanistan	18/10/2021	155776	12
AFG	Asia	Afghanistan	19/10/2021	155801	25
AFG	Asia	Afghanistan	20/10/2021	155859	58
AFG	Asia	Afghanistan	21/10/2021	155891	32
AFG	Asia	Afghanistan	22/10/2021	155931	40
AFG	Asia	Afghanistan	23/10/2021	155940	9
AFG	Asia	Afghanistan	24/10/2021	155944	4
AFG	Asia	Afghanistan	25/10/2021	156040	96
AFG	Asia	Afghanistan	26/10/2021	156071	31
AFG	Asia	Afghanistan	27/10/2021	156124	53
AFG	Asia	Afghanistan	28/10/2021	156166	42
AFG	Asia	Afghanistan	29/10/2021	156196	30
AFG	Asia	Afghanistan	30/10/2021	156210	14
AFG	Asia	Afghanistan	31/10/2021	156250	40
AFG	Asia	Afghanistan	01/11/2021	156284	34
AFG	Asia	Afghanistan	02/11/2021	156307	23
AFG	Asia	Afghanistan	03/11/2021	156323	16
AFG	Asia	Afghanistan	04/11/2021	156363	40
AFG	Asia	Afghanistan	05/11/2021	156392	29
AFG	Asia	Afghanistan	06/11/2021	156397	5
AFG	Asia	Afghanistan	07/11/2021	156397	0
AFG	Asia	Afghanistan	08/11/2021	156397	0
AFG	Asia	Afghanistan	09/11/2021	156397	0
AFG	Asia	Afghanistan	10/11/2021	156414	17
AFG	Asia	Afghanistan	11/11/2021	156456	42
AFG	Asia	Afghanistan	12/11/2021	156487	31
AFG	Asia	Afghanistan	13/11/2021	156510	23
AFG	Asia	Afghanistan	14/11/2021	156552	42
AFG	Asia	Afghanistan	15/11/2021	156610	58
AFG	Asia	Afghanistan	16/11/2021	156649	39
AFG	Asia	Afghanistan	17/11/2021	156739	90
AFG	Asia	Afghanistan	18/11/2021	156739	0
AFG	Asia	Afghanistan	19/11/2021	156812	73
AFG	Asia	Afghanistan	20/11/2021	156864	52
AFG	Asia	Afghanistan	21/11/2021	156896	32
AFG	Asia	Afghanistan	22/11/2021	156911	15
AFG	Asia	Afghanistan	23/11/2021	157015	104
AFG	Asia	Afghanistan	24/11/2021	157032	17
AFG	Asia	Afghanistan	25/11/2021	157144	112
AFG	Asia	Afghanistan	26/11/2021	157171	27
AFG	Asia	Afghanistan	27/11/2021	157190	19
AFG	Asia	Afghanistan	28/11/2021	157218	28
AFG	Asia	Afghanistan	29/11/2021	157260	42
AFG	Asia	Afghanistan	30/11/2021	157289	29
AFG	Asia	Afghanistan	01/12/2021	157359	70
AFG	Asia	Afghanistan	02/12/2021	157387	28
AFG	Asia	Afghanistan	03/12/2021	157412	25
AFG	Asia	Afghanistan	04/12/2021	157431	19
AFG	Asia	Afghanistan	05/12/2021	157454	23
AFG	Asia	Afghanistan	06/12/2021	157499	45
AFG	Asia	Afghanistan	07/12/2021	157508	9
AFG	Asia	Afghanistan	08/12/2021	157542	34
AFG	Asia	Afghanistan	09/12/2021	157585	43
AFG	Asia	Afghanistan	10/12/2021	157603	18
AFG	Asia	Afghanistan	11/12/2021	157611	8
AFG	Asia	Afghanistan	12/12/2021	157633	22
AFG	Asia	Afghanistan	13/12/2021	157648	15
AFG	Asia	Afghanistan	14/12/2021	157660	12
AFG	Asia	Afghanistan	15/12/2021	157665	5
AFG	Asia	Afghanistan	16/12/2021	157725	60
AFG	Asia	Afghanistan	17/12/2021	157734	9
AFG	Asia	Afghanistan	18/12/2021	157745	11
AFG	Asia	Afghanistan	19/12/2021	157787	42
AFG	Asia	Afghanistan	20/12/2021	157797	10
AFG	Asia	Afghanistan	21/12/2021	157816	19
AFG	Asia	Afghanistan	22/12/2021	157841	25
AFG	Asia	Afghanistan	23/12/2021	157878	37
AFG	Asia	Afghanistan	24/12/2021	157887	9
AFG	Asia	Afghanistan	25/12/2021	157895	8
AFG	Asia	Afghanistan	26/12/2021	157951	56
AFG	Asia	Afghanistan	27/12/2021	157967	16
AFG	Asia	Afghanistan	28/12/2021	157998	31
AFG	Asia	Afghanistan	29/12/2021	158037	39
AFG	Asia	Afghanistan	30/12/2021	158056	19
AFG	Asia	Afghanistan	31/12/2021	158084	28
AFG	Asia	Afghanistan	01/01/2022	158107	23
AFG	Asia	Afghanistan	02/01/2022	158189	82
AFG	Asia	Afghanistan	03/01/2022	158183
AFG	Asia	Afghanistan	04/01/2022	158205	22
AFG	Asia	Afghanistan	05/01/2022	158245	40
AFG	Asia	Afghanistan	06/01/2022	158275	30
AFG	Asia	Afghanistan	07/01/2022	158300	25
AFG	Asia	Afghanistan	08/01/2022	158309	9
AFG	Asia	Afghanistan	09/01/2022	158381	72
AFG	Asia	Afghanistan	10/01/2022	158394	13
AFG	Asia	Afghanistan	11/01/2022	158471	77
AFG	Asia	Afghanistan	12/01/2022	158511	40
AFG	Asia	Afghanistan	13/01/2022	158602	91
AFG	Asia	Afghanistan	14/01/2022	158639	37
AFG	Asia	Afghanistan	15/01/2022	158678	39
AFG	Asia	Afghanistan	16/01/2022	158717	39
AFG	Asia	Afghanistan	17/01/2022	158826	109
AFG	Asia	Afghanistan	18/01/2022	158974	148
AFG	Asia	Afghanistan	19/01/2022	159070	96
AFG	Asia	Afghanistan	20/01/2022	159303	233
AFG	Asia	Afghanistan	21/01/2022	159516	213
AFG	Asia	Afghanistan	22/01/2022	159548	32
AFG	Asia	Afghanistan	23/01/2022	159649	101
AFG	Asia	Afghanistan	24/01/2022	159896	247
AFG	Asia	Afghanistan	25/01/2022	160252	356
AFG	Asia	Afghanistan	26/01/2022	160692	440
AFG	Asia	Afghanistan	27/01/2022	161004	312
AFG	Asia	Afghanistan	28/01/2022	161057	53
AFG	Asia	Afghanistan	29/01/2022	161290	233
AFG	Asia	Afghanistan	30/01/2022	162111	821
AFG	Asia	Afghanistan	31/01/2022	162926	815
AFG	Asia	Afghanistan	01/02/2022	163555	629
AFG	Asia	Afghanistan	02/02/2022	164190	635
AFG	Asia	Afghanistan	03/02/2022	164727	537
AFG	Asia	Afghanistan	04/02/2022	165358	631
AFG	Asia	Afghanistan	05/02/2022	165711	353
AFG	Asia	Afghanistan	06/02/2022	166191	480
AFG	Asia	Afghanistan	07/02/2022	166924	733
AFG	Asia	Afghanistan	08/02/2022	167739	815
AFG	Asia	Afghanistan	09/02/2022	168550	811
AFG	Asia	Afghanistan	10/02/2022	169448	898
AFG	Asia	Afghanistan	11/02/2022	169940	492
AFG	Asia	Afghanistan	12/02/2022	170152	212
AFG	Asia	Afghanistan	13/02/2022	170604	452
AFG	Asia	Afghanistan	14/02/2022	171246	642
AFG	Asia	Afghanistan	15/02/2022	171422	176
AFG	Asia	Afghanistan	16/02/2022	171519	97
AFG	Asia	Afghanistan	17/02/2022	171673	154
AFG	Asia	Afghanistan	18/02/2022	171857	184
AFG	Asia	Afghanistan	19/02/2022	171931	74
AFG	Asia	Afghanistan	20/02/2022	172205	274
AFG	Asia	Afghanistan	21/02/2022	172441	236
AFG	Asia	Afghanistan	22/02/2022	172716	275
AFG	Asia	Afghanistan	23/02/2022	172901	185
AFG	Asia	Afghanistan	24/02/2022	173047	146
AFG	Asia	Afghanistan	25/02/2022	173084	37
AFG	Asia	Afghanistan	26/02/2022	173146	62
AFG	Asia	Afghanistan	27/02/2022	173395	249
AFG	Asia	Afghanistan	28/02/2022	173659	264
AFG	Asia	Afghanistan	01/03/2022	173879	220
AFG	Asia	Afghanistan	02/03/2022	174073	194
AFG	Asia	Afghanistan	03/03/2022	174214	141
AFG	Asia	Afghanistan	04/03/2022	174214	0
AFG	Asia	Afghanistan	05/03/2022	174331	117
AFG	Asia	Afghanistan	06/03/2022	174582	251
AFG	Asia	Afghanistan	07/03/2022	175000	418
AFG	Asia	Afghanistan	08/03/2022	175353	353
AFG	Asia	Afghanistan	09/03/2022	175525	172
AFG	Asia	Afghanistan	10/03/2022	175893	368
AFG	Asia	Afghanistan	11/03/2022	175974	81
AFG	Asia	Afghanistan	12/03/2022	176039	65
AFG	Asia	Afghanistan	13/03/2022	176201	162
AFG	Asia	Afghanistan	14/03/2022	176409	208
AFG	Asia	Afghanistan	15/03/2022	176571	162
AFG	Asia	Afghanistan	16/03/2022	176743	172
AFG	Asia	Afghanistan	17/03/2022	176918	175
AFG	Asia	Afghanistan	18/03/2022	176983	65
AFG	Asia	Afghanistan	19/03/2022	177039	56
AFG	Asia	Afghanistan	20/03/2022	177093	54
AFG	Asia	Afghanistan	21/03/2022	177191	98
AFG	Asia	Afghanistan	22/03/2022	177255	64
AFG	Asia	Afghanistan	23/03/2022	177321	66
AFG	Asia	Afghanistan	24/03/2022	177321	0
AFG	Asia	Afghanistan	25/03/2022	177321	0
AFG	Asia	Afghanistan	26/03/2022	177321	0
AFG	Asia	Afghanistan	27/03/2022	177520	199
AFG	Asia	Afghanistan	28/03/2022	177602	82
AFG	Asia	Afghanistan	29/03/2022	177658	56
AFG	Asia	Afghanistan	30/03/2022	177716	58
AFG	Asia	Afghanistan	31/03/2022	177747	31
AFG	Asia	Afghanistan	01/04/2022	177782	35
AFG	Asia	Afghanistan	02/04/2022	177803	21
AFG	Asia	Afghanistan	03/04/2022	177827	24
AFG	Asia	Afghanistan	04/04/2022	177897	70
AFG	Asia	Afghanistan	05/04/2022	177932	35
AFG	Asia	Afghanistan	06/04/2022	177974	42
AFG	Asia	Afghanistan	07/04/2022	177974	0
AFG	Asia	Afghanistan	08/04/2022	177974	0
AFG	Asia	Afghanistan	09/04/2022	177974	0
AFG	Asia	Afghanistan	10/04/2022	177974	0
AFG	Asia	Afghanistan	11/04/2022	178141	167
AFG	Asia	Afghanistan	12/04/2022	178257	116
AFG	Asia	Afghanistan	13/04/2022	178295	38
AFG	Asia	Afghanistan	14/04/2022	178352	57
AFG	Asia	Afghanistan	15/04/2022	178373	21
AFG	Asia	Afghanistan	16/04/2022	178387	14
AFG	Asia	Afghanistan	17/04/2022	178418	31
AFG	Asia	Afghanistan	18/04/2022	178457	39
AFG	Asia	Afghanistan	19/04/2022	178513	56
AFG	Asia	Afghanistan	20/04/2022	178574	61
AFG	Asia	Afghanistan	21/04/2022	178611	37
AFG	Asia	Afghanistan	22/04/2022	178638	27
AFG	Asia	Afghanistan	23/04/2022	178648	10
AFG	Asia	Afghanistan	24/04/2022	178689	41
AFG	Asia	Afghanistan	25/04/2022	178745	56
AFG	Asia	Afghanistan	26/04/2022	178769	24
AFG	Asia	Afghanistan	27/04/2022	178809	40
AFG	Asia	Afghanistan	28/04/2022	178850	41
AFG	Asia	Afghanistan	29/04/2022	178873	23
AFG	Asia	Afghanistan	30/04/2022	178879	6
AFG	Asia	Afghanistan	01/05/2022	178899	20
AFG	Asia	Afghanistan	02/05/2022	178901	2
AFG	Asia	Afghanistan	03/05/2022	178901	0
AFG	Asia	Afghanistan	04/05/2022	178901	0
AFG	Asia	Afghanistan	05/05/2022	178905	4
AFG	Asia	Afghanistan	06/05/2022	178919	14
AFG	Asia	Afghanistan	07/05/2022	178922	3
AFG	Asia	Afghanistan	08/05/2022	178981	59
AFG	Asia	Afghanistan	09/05/2022	179010	29
AFG	Asia	Afghanistan	10/05/2022	179017	7
AFG	Asia	Afghanistan	11/05/2022	179131	114
AFG	Asia	Afghanistan	12/05/2022	179169	38
AFG	Asia	Afghanistan	13/05/2022	179203	34
AFG	Asia	Afghanistan	14/05/2022	179242	39
AFG	Asia	Afghanistan	15/05/2022	179267	25
AFG	Asia	Afghanistan	16/05/2022	179321	54
AFG	Asia	Afghanistan	17/05/2022	179328	7
AFG	Asia	Afghanistan	18/05/2022	179477	149
AFG	Asia	Afghanistan	19/05/2022	179597	120
AFG	Asia	Afghanistan	20/05/2022	179624	27
AFG	Asia	Afghanistan	21/05/2022	179674	50
AFG	Asia	Afghanistan	22/05/2022	179716	42
AFG	Asia	Afghanistan	23/05/2022	179716	0
AFG	Asia	Afghanistan	24/05/2022	179771	55
AFG	Asia	Afghanistan	25/05/2022	179835	64
AFG	Asia	Afghanistan	26/05/2022	179835	0
AFG	Asia	Afghanistan	27/05/2022	180086	251
AFG	Asia	Afghanistan	28/05/2022	180122	36
AFG	Asia	Afghanistan	29/05/2022	180174	52
AFG	Asia	Afghanistan	30/05/2022	180259	85
AFG	Asia	Afghanistan	31/05/2022	180347	88
AFG	Asia	Afghanistan	01/06/2022	180419	72
AFG	Asia	Afghanistan	02/06/2022	180520	101
AFG	Asia	Afghanistan	03/06/2022	180584	64
AFG	Asia	Afghanistan	04/06/2022	180615	31
AFG	Asia	Afghanistan	05/06/2022	180615	0
AFG	Asia	Afghanistan	06/06/2022	180688	73
AFG	Asia	Afghanistan	07/06/2022	180741	53
AFG	Asia	Afghanistan	08/06/2022	180784	43
AFG	Asia	Afghanistan	09/06/2022	180864	80
AFG	Asia	Afghanistan	10/06/2022	180864	0
AFG	Asia	Afghanistan	11/06/2022	180864	0
AFG	Asia	Afghanistan	12/06/2022	180864	0
AFG	Asia	Afghanistan	13/06/2022	181120	256
AFG	Asia	Afghanistan	14/06/2022	181178	58
AFG	Asia	Afghanistan	15/06/2022	181236	58
AFG	Asia	Afghanistan	16/06/2022	181465	229
AFG	Asia	Afghanistan	17/06/2022	181534	69
AFG	Asia	Afghanistan	18/06/2022	181574	40
AFG	Asia	Afghanistan	19/06/2022	181666	92
AFG	Asia	Afghanistan	20/06/2022	181725	59
AFG	Asia	Afghanistan	21/06/2022	181808	83
AFG	Asia	Afghanistan	22/06/2022	181912	104
AFG	Asia	Afghanistan	23/06/2022	181987	75
AFG	Asia	Afghanistan	24/06/2022	182033	46
AFG	Asia	Afghanistan	25/06/2022	182072	39
AFG	Asia	Afghanistan	26/06/2022	182149	77
AFG	Asia	Afghanistan	27/06/2022	182228	79
AFG	Asia	Afghanistan	28/06/2022	182324	96
AFG	Asia	Afghanistan	29/06/2022	182403	79
AFG	Asia	Afghanistan	30/06/2022	182528	125
AFG	Asia	Afghanistan	01/07/2022	182594	66
AFG	Asia	Afghanistan	02/07/2022	182643	49
AFG	Asia	Afghanistan	03/07/2022	182724	81
AFG	Asia	Afghanistan	04/07/2022	182793	69
AFG	Asia	Afghanistan	05/07/2022	182793	0
AFG	Asia	Afghanistan	06/07/2022	182979	186
AFG	Asia	Afghanistan	07/07/2022	183084	105
AFG	Asia	Afghanistan	08/07/2022	183221	137
AFG	Asia	Afghanistan	09/07/2022	183235	14
AFG	Asia	Afghanistan	10/07/2022	183265	30
AFG	Asia	Afghanistan	11/07/2022	183268	3
AFG	Asia	Afghanistan	12/07/2022	183272	4
AFG	Asia	Afghanistan	13/07/2022	183285	13
AFG	Asia	Afghanistan	14/07/2022	183358	73
AFG	Asia	Afghanistan	15/07/2022	183407	49
AFG	Asia	Afghanistan	16/07/2022	183445	38
AFG	Asia	Afghanistan	17/07/2022	183572	127
AFG	Asia	Afghanistan	18/07/2022	183687	115
AFG	Asia	Afghanistan	19/07/2022	183908	221
AFG	Asia	Afghanistan	20/07/2022	184038	130
AFG	Asia	Afghanistan	21/07/2022	184224	186
AFG	Asia	Afghanistan	22/07/2022	184360	136
AFG	Asia	Afghanistan	23/07/2022	184473	113
AFG	Asia	Afghanistan	24/07/2022	184587	114
AFG	Asia	Afghanistan	25/07/2022	184819	232
AFG	Asia	Afghanistan	26/07/2022	185086	267
AFG	Asia	Afghanistan	27/07/2022	185272	186
AFG	Asia	Afghanistan	28/07/2022	185393	121
AFG	Asia	Afghanistan	29/07/2022	185481	88
AFG	Asia	Afghanistan	30/07/2022	185552	71
AFG	Asia	Afghanistan	31/07/2022	185749	197
AFG	Asia	Afghanistan	01/08/2022	185930	181
AFG	Asia	Afghanistan	02/08/2022	186120	190
AFG	Asia	Afghanistan	03/08/2022	186393	273
AFG	Asia	Afghanistan	04/08/2022	186697	304
AFG	Asia	Afghanistan	05/08/2022	187037	340
AFG	Asia	Afghanistan	06/08/2022	187109	72
AFG	Asia	Afghanistan	07/08/2022	187442	333
AFG	Asia	Afghanistan	08/08/2022	187685	243
AFG	Asia	Afghanistan	09/08/2022	187966	281
AFG	Asia	Afghanistan	10/08/2022	188202	236
AFG	Asia	Afghanistan	11/08/2022	188506	304
AFG	Asia	Afghanistan	12/08/2022	188704	198
AFG	Asia	Afghanistan	13/08/2022	188820	116
AFG	Asia	Afghanistan	14/08/2022	189045	225
AFG	Asia	Afghanistan	15/08/2022	189343	298
AFG	Asia	Afghanistan	16/08/2022	189477	134
AFG	Asia	Afghanistan	17/08/2022	189710	233
AFG	Asia	Afghanistan	18/08/2022	190010	300
AFG	Asia	Afghanistan	19/08/2022	190254	244
AFG	Asia	Afghanistan	20/08/2022	190435	181
AFG	Asia	Afghanistan	21/08/2022	190643	208
AFG	Asia	Afghanistan	22/08/2022	191040	397
AFG	Asia	Afghanistan	23/08/2022	191247	207
AFG	Asia	Afghanistan	24/08/2022	191585	338
AFG	Asia	Afghanistan	25/08/2022	191967	382
AFG	Asia	Afghanistan	26/08/2022	191967	0
AFG	Asia	Afghanistan	27/08/2022	191967	0
AFG	Asia	Afghanistan	28/08/2022	192463	496
AFG	Asia	Afghanistan	29/08/2022	192906	443
AFG	Asia	Afghanistan	30/08/2022	193004	98
AFG	Asia	Afghanistan	31/08/2022	193250	246
AFG	Asia	Afghanistan	01/09/2022	193520	270
AFG	Asia	Afghanistan	02/09/2022	193520	0
AFG	Asia	Afghanistan	03/09/2022	193912	392
AFG	Asia	Afghanistan	04/09/2022	194163	251
AFG	Asia	Afghanistan	05/09/2022	194355	192
AFG	Asia	Afghanistan	06/09/2022	194614	259
AFG	Asia	Afghanistan	07/09/2022	195012	398
AFG	Asia	Afghanistan	08/09/2022	195298	286
AFG	Asia	Afghanistan	09/09/2022	195471	173
AFG	Asia	Afghanistan	10/09/2022	195631	160
AFG	Asia	Afghanistan	11/09/2022	195925	294
AFG	Asia	Afghanistan	12/09/2022	196182	257
AFG	Asia	Afghanistan	13/09/2022	196404	222
AFG	Asia	Afghanistan	14/09/2022	196751	347
OWID_AFR		Africa	13/02/2020		0
OWID_AFR		Africa	14/02/2020	1	1
OWID_AFR		Africa	15/02/2020	1	0
OWID_AFR		Africa	16/02/2020	1	0
OWID_AFR		Africa	17/02/2020	1	0
OWID_AFR		Africa	18/02/2020	1	0
OWID_AFR		Africa	19/02/2020	1	0
OWID_AFR		Africa	20/02/2020	1	0
OWID_AFR		Africa	21/02/2020	1	0
OWID_AFR		Africa	22/02/2020	1	0
OWID_AFR		Africa	23/02/2020	1	0
OWID_AFR		Africa	24/02/2020	1	0
OWID_AFR		Africa	25/02/2020	2	1
OWID_AFR		Africa	26/02/2020	2	0
OWID_AFR		Africa	27/02/2020	2	0
OWID_AFR		Africa	28/02/2020	3	1
OWID_AFR		Africa	29/02/2020	3	0
OWID_AFR		Africa	01/03/2020	4	1
OWID_AFR		Africa	02/03/2020	8	4
OWID_AFR		Africa	03/03/2020	11	3
OWID_AFR		Africa	04/03/2020	21	10
OWID_AFR		Africa	05/03/2020	24	3
OWID_AFR		Africa	06/03/2020	43	19
OWID_AFR		Africa	07/03/2020	43	0
OWID_AFR		Africa	08/03/2020	83	40
OWID_AFR		Africa	09/03/2020	91	8
OWID_AFR		Africa	10/03/2020	104	13
OWID_AFR		Africa	11/03/2020	118	14
OWID_AFR		Africa	12/03/2020	134	16
OWID_AFR		Africa	13/03/2020	176	42
OWID_AFR		Africa	14/03/2020	252	76
OWID_AFR		Africa	15/03/2020	317	65
OWID_AFR		Africa	16/03/2020	404	87
OWID_AFR		Africa	17/03/2020	492	88
OWID_AFR		Africa	18/03/2020	610	118
OWID_AFR		Africa	19/03/2020	788	178
OWID_AFR		Africa	20/03/2020	970	182
OWID_AFR		Africa	21/03/2020	1170	206
OWID_AFR		Africa	22/03/2020	1423	253
OWID_AFR		Africa	23/03/2020	1806	383
OWID_AFR		Africa	24/03/2020	2244	438
OWID_AFR		Africa	25/03/2020	2767	523
OWID_AFR		Africa	26/03/2020	3293	526
OWID_AFR		Africa	27/03/2020	3873	580
OWID_AFR		Africa	28/03/2020	4216	343
OWID_AFR		Africa	29/03/2020	4780	564
OWID_AFR		Africa	30/03/2020	5175	395
OWID_AFR		Africa	31/03/2020	5761	586
OWID_AFR		Africa	01/04/2020	6360	599
OWID_AFR		Africa	02/04/2020	7016	656
OWID_AFR		Africa	03/04/2020	7897	881
OWID_AFR		Africa	04/04/2020	8579	682
OWID_AFR		Africa	05/04/2020	9264	685
OWID_AFR		Africa	06/04/2020	9980	716
OWID_AFR		Africa	07/04/2020	10608	628
OWID_AFR		Africa	08/04/2020	11414	806
OWID_AFR		Africa	09/04/2020	12207	793
OWID_AFR		Africa	10/04/2020	12901	694
OWID_AFR		Africa	11/04/2020	13615	714
OWID_AFR		Africa	12/04/2020	14484	869
OWID_AFR		Africa	13/04/2020	15256	772
OWID_AFR		Africa	14/04/2020	16227	971
OWID_AFR		Africa	15/04/2020	17192	965
OWID_AFR		Africa	16/04/2020	18360	1168
OWID_AFR		Africa	17/04/2020	19763	1403
OWID_AFR		Africa	18/04/2020	21071	1309
OWID_AFR		Africa	19/04/2020	22268	1197
OWID_AFR		Africa	20/04/2020	23431	1163
OWID_AFR		Africa	21/04/2020	24507	1076
OWID_AFR		Africa	22/04/2020	25910	1403
OWID_AFR		Africa	23/04/2020	27347	1437
OWID_AFR		Africa	24/04/2020	29052	1705
OWID_AFR		Africa	25/04/2020	30296	1244
OWID_AFR		Africa	26/04/2020	31828	1532
OWID_AFR		Africa	27/04/2020	33165	1337
OWID_AFR		Africa	28/04/2020	34784	1619
OWID_AFR		Africa	29/04/2020	36807	2023
OWID_AFR		Africa	30/04/2020	38753	1946
OWID_AFR		Africa	01/05/2020	40468	1715
OWID_AFR		Africa	02/05/2020	42705	2243
OWID_AFR		Africa	03/05/2020	44297	1592
OWID_AFR		Africa	04/05/2020	46951	2654
OWID_AFR		Africa	05/05/2020	48993	2042
OWID_AFR		Africa	06/05/2020	51535	2542
OWID_AFR		Africa	07/05/2020	54022	2487
OWID_AFR		Africa	08/05/2020	57647	3625
OWID_AFR		Africa	09/05/2020	60507	2860
OWID_AFR		Africa	10/05/2020	63086	2579
OWID_AFR		Africa	11/05/2020	66145	3066
OWID_AFR		Africa	12/05/2020	69312	3167
OWID_AFR		Africa	13/05/2020	72226	2914
OWID_AFR		Africa	14/05/2020	75344	3118
OWID_AFR		Africa	15/05/2020	78270	2926
OWID_AFR		Africa	16/05/2020	81273	3003
OWID_AFR		Africa	17/05/2020	84587	3314
OWID_AFR		Africa	18/05/2020	88255	3668
OWID_AFR		Africa	19/05/2020	91266	3220
OWID_AFR		Africa	20/05/2020	95057	3791
OWID_AFR		Africa	21/05/2020	99752	4799
OWID_AFR		Africa	22/05/2020	103620	3868
OWID_AFR		Africa	23/05/2020	107485	3865
OWID_AFR		Africa	24/05/2020	111605	4120
OWID_AFR		Africa	25/05/2020	115733	4128
OWID_AFR		Africa	26/05/2020	119444	3711
OWID_AFR		Africa	27/05/2020	124524	5080
OWID_AFR		Africa	28/05/2020	129440	4916
OWID_AFR		Africa	29/05/2020	135186	5746
OWID_AFR		Africa	30/05/2020	141304	6118
OWID_AFR		Africa	31/05/2020	146551	5247
OWID_AFR		Africa	01/06/2020	152336	5785
OWID_AFR		Africa	02/06/2020	157214	4878
OWID_AFR		Africa	03/06/2020	162311	5097
OWID_AFR		Africa	04/06/2020	169417	7106
OWID_AFR		Africa	05/06/2020	176603	7186
OWID_AFR		Africa	06/06/2020	183202	6599
OWID_AFR		Africa	07/06/2020	189536	6334
OWID_AFR		Africa	08/06/2020	196187	6651
OWID_AFR		Africa	09/06/2020	202657	6470
OWID_AFR		Africa	10/06/2020	209202	6545
OWID_AFR		Africa	11/06/2020	216605	7403
OWID_AFR		Africa	12/06/2020	224684	8079
OWID_AFR		Africa	13/06/2020	232771	8087
OWID_AFR		Africa	14/06/2020	241551	8780
OWID_AFR		Africa	15/06/2020	251144	9593
OWID_AFR		Africa	16/06/2020	258786	7642
OWID_AFR		Africa	17/06/2020	267522	8736
OWID_AFR		Africa	18/06/2020	275757	8235
OWID_AFR		Africa	19/06/2020	285570	9813
OWID_AFR		Africa	20/06/2020	296919	11349
OWID_AFR		Africa	21/06/2020	306356	9437
OWID_AFR		Africa	22/06/2020	315343	8987
OWID_AFR		Africa	23/06/2020	324419	9076
OWID_AFR		Africa	24/06/2020	335768	11349
OWID_AFR		Africa	25/06/2020	347710	11942
OWID_AFR		Africa	26/06/2020	359308	11598
OWID_AFR		Africa	27/06/2020	371545	12237
OWID_AFR		Africa	28/06/2020	382153	10608
OWID_AFR		Africa	29/06/2020	393283	11130
OWID_AFR		Africa	30/06/2020	404891	11608
OWID_AFR		Africa	01/07/2020	418104	13213
OWID_AFR		Africa	02/07/2020	432306	14202
OWID_AFR		Africa	03/07/2020	447466	15160
OWID_AFR		Africa	04/07/2020	462951	15485
OWID_AFR		Africa	05/07/2020	476586	13635
OWID_AFR		Africa	06/07/2020	490326	13740
OWID_AFR		Africa	07/07/2020	507792	17466
OWID_AFR		Africa	08/07/2020	522535	14743
OWID_AFR		Africa	09/07/2020	541725	19190
OWID_AFR		Africa	10/07/2020	559430	17705
OWID_AFR		Africa	11/07/2020	578216	18786
OWID_AFR		Africa	12/07/2020	594933	16717
OWID_AFR		Africa	13/07/2020	611002	16069
OWID_AFR		Africa	14/07/2020	625452	14450
OWID_AFR		Africa	15/07/2020	643484	18032
OWID_AFR		Africa	16/07/2020	663929	20445
OWID_AFR		Africa	17/07/2020	683468	19539
OWID_AFR		Africa	18/07/2020	702480	19012
OWID_AFR		Africa	19/07/2020	721049	18569
OWID_AFR		Africa	20/07/2020	736561	15512
OWID_AFR		Africa	21/07/2020	750440	13879
OWID_AFR		Africa	22/07/2020	770049	19609
OWID_AFR		Africa	23/07/2020	788518	18470
OWID_AFR		Africa	24/07/2020	810613	22095
OWID_AFR		Africa	25/07/2020	828757	18144
OWID_AFR		Africa	26/07/2020	847065	18308
OWID_AFR		Africa	27/07/2020	860515	13454
OWID_AFR		Africa	28/07/2020	874016	13501
OWID_AFR		Africa	29/07/2020	891656	17640
OWID_AFR		Africa	30/07/2020	909073	17417
OWID_AFR		Africa	31/07/2020	928075	19002
OWID_AFR		Africa	01/08/2020	944997	16922
OWID_AFR		Africa	02/08/2020	957731	12734
OWID_AFR		Africa	03/08/2020	968595	10864
OWID_AFR		Africa	04/08/2020	978515	9920
OWID_AFR		Africa	05/08/2020	993874	15359
OWID_AFR		Africa	06/08/2020	1008204	14330
OWID_AFR		Africa	07/08/2020	1021693	13489
OWID_AFR		Africa	08/08/2020	1035915	14222
OWID_AFR		Africa	09/08/2020	1048272	12357
OWID_AFR		Africa	10/08/2020	1057404	9132
OWID_AFR		Africa	11/08/2020	1065279	7875
OWID_AFR		Africa	12/08/2020	1074535	9256
OWID_AFR		Africa	13/08/2020	1084940	10405
OWID_AFR		Africa	14/08/2020	1097484	12544
OWID_AFR		Africa	15/08/2020	1109296	11812
OWID_AFR		Africa	16/08/2020	1119254	9958
OWID_AFR		Africa	17/08/2020	1128106	8852
OWID_AFR		Africa	18/08/2020	1136758	8652
OWID_AFR		Africa	19/08/2020	1147648	10890
OWID_AFR		Africa	20/08/2020	1158260	10612
OWID_AFR		Africa	21/08/2020	1168533	10273
OWID_AFR		Africa	22/08/2020	1178966	10433
OWID_AFR		Africa	23/08/2020	1188019	9053
OWID_AFR		Africa	24/08/2020	1195531	7612
OWID_AFR		Africa	25/08/2020	1203068	7537
OWID_AFR		Africa	26/08/2020	1211924	8856
OWID_AFR		Africa	27/08/2020	1220472	8548
OWID_AFR		Africa	28/08/2020	1228581	8109
OWID_AFR		Africa	29/08/2020	1236945	8364
OWID_AFR		Africa	30/08/2020	1245415	8470
OWID_AFR		Africa	31/08/2020	1252228	6813
OWID_AFR		Africa	01/09/2020	1259391	7163
OWID_AFR		Africa	02/09/2020	1268105	8714
OWID_AFR		Africa	03/09/2020	1275851	7746
OWID_AFR		Africa	04/09/2020	1284430	8579
OWID_AFR		Africa	05/09/2020	1291822	7392
OWID_AFR		Africa	06/09/2020	1299644	7822
OWID_AFR		Africa	07/09/2020	1306517	6873
OWID_AFR		Africa	08/09/2020	1314196	7679
OWID_AFR		Africa	09/09/2020	1322490	8294
OWID_AFR		Africa	10/09/2020	1330538	8048
OWID_AFR		Africa	11/09/2020	1339233	8695
OWID_AFR		Africa	12/09/2020	1346641	7408
OWID_AFR		Africa	13/09/2020	1353386	6745
OWID_AFR		Africa	14/09/2020	1359867	6481
OWID_AFR		Africa	15/09/2020	1366423	6556
OWID_AFR		Africa	16/09/2020	1373750	7327
OWID_AFR		Africa	17/09/2020	1382352	8602
OWID_AFR		Africa	18/09/2020	1390520	8168
OWID_AFR		Africa	19/09/2020	1399248	8728
OWID_AFR		Africa	20/09/2020	1407668	8420
OWID_AFR		Africa	21/09/2020	1413814	6146
OWID_AFR		Africa	22/09/2020	1420652	6838
OWID_AFR		Africa	23/09/2020	1429378	8726
OWID_AFR		Africa	24/09/2020	1437564	8186
OWID_AFR		Africa	25/09/2020	1445542	7978
OWID_AFR		Africa	26/09/2020	1451954	6412
OWID_AFR		Africa	27/09/2020	1460322	8368
OWID_AFR		Africa	28/09/2020	1465989	5667
OWID_AFR		Africa	29/09/2020	1473500	7511
OWID_AFR		Africa	30/09/2020	1481930	8430
OWID_AFR		Africa	01/10/2020	1489195	7265
OWID_AFR		Africa	02/10/2020	1498044	8849
OWID_AFR		Africa	03/10/2020	1506872	8828
OWID_AFR		Africa	04/10/2020	1514965	8093
OWID_AFR		Africa	05/10/2020	1519672	4707
OWID_AFR		Africa	06/10/2020	1526267	6595
OWID_AFR		Africa	07/10/2020	1536821	10554
OWID_AFR		Africa	08/10/2020	1547725	10904
OWID_AFR		Africa	09/10/2020	1556288	8563
OWID_AFR		Africa	10/10/2020	1569819	13531
OWID_AFR		Africa	11/10/2020	1578797	8978
OWID_AFR		Africa	12/10/2020	1584674	5877
OWID_AFR		Africa	13/10/2020	1592514	7840
OWID_AFR		Africa	14/10/2020	1604026	11512
OWID_AFR		Africa	15/10/2020	1613133	9107
OWID_AFR		Africa	16/10/2020	1623813	10680
OWID_AFR		Africa	17/10/2020	1638080	14267
OWID_AFR		Africa	18/10/2020	1646273	8193
OWID_AFR		Africa	19/10/2020	1655958	9685
OWID_AFR		Africa	20/10/2020	1665745	9787
OWID_AFR		Africa	21/10/2020	1676224	10479
OWID_AFR		Africa	22/10/2020	1687190	10966
OWID_AFR		Africa	23/10/2020	1697608	10418
OWID_AFR		Africa	24/10/2020	1709369	11761
OWID_AFR		Africa	25/10/2020	1718465	9096
OWID_AFR		Africa	26/10/2020	1729156	10691
OWID_AFR		Africa	27/10/2020	1737828	8672
OWID_AFR		Africa	28/10/2020	1749731	11903
OWID_AFR		Africa	29/10/2020	1760797	11066
OWID_AFR		Africa	30/10/2020	1774401	13604
OWID_AFR		Africa	31/10/2020	1785475	11074
OWID_AFR		Africa	01/11/2020	1795768	10293
OWID_AFR		Africa	02/11/2020	1803344	7576
OWID_AFR		Africa	03/11/2020	1814219	10875
OWID_AFR		Africa	04/11/2020	1828228	14009
OWID_AFR		Africa	05/11/2020	1843619	15391
OWID_AFR		Africa	06/11/2020	1855337	11718
OWID_AFR		Africa	07/11/2020	1870356	15019
OWID_AFR		Africa	08/11/2020	1882860	12504
OWID_AFR		Africa	09/11/2020	1891757	8897
OWID_AFR		Africa	10/11/2020	1904921	13164
OWID_AFR		Africa	11/11/2020	1918938	14017
OWID_AFR		Africa	12/11/2020	1934695	15757
OWID_AFR		Africa	13/11/2020	1949358	14663
OWID_AFR		Africa	14/11/2020	1963445	14087
OWID_AFR		Africa	15/11/2020	1976005	12560
OWID_AFR		Africa	16/11/2020	1986322	10317
OWID_AFR		Africa	17/11/2020	1999195	12873
OWID_AFR		Africa	18/11/2020	2014480	15285
OWID_AFR		Africa	19/11/2020	2028406	13926
OWID_AFR		Africa	20/11/2020	2044150	15744
OWID_AFR		Africa	21/11/2020	2057507	13357
OWID_AFR		Africa	22/11/2020	2070302	12795
OWID_AFR		Africa	23/11/2020	2080377	10075
OWID_AFR		Africa	24/11/2020	2092881	12504
OWID_AFR		Africa	25/11/2020	2107527	14646
OWID_AFR		Africa	26/11/2020	2121460	13933
OWID_AFR		Africa	27/11/2020	2137499	16039
OWID_AFR		Africa	28/11/2020	2150900	13401
OWID_AFR		Africa	29/11/2020	2163977	13077
OWID_AFR		Africa	30/11/2020	2174318	10341
OWID_AFR		Africa	01/12/2020	2185155	10837
OWID_AFR		Africa	02/12/2020	2201566	16411
OWID_AFR		Africa	03/12/2020	2217208	15642
OWID_AFR		Africa	04/12/2020	2235176	17968
OWID_AFR		Africa	05/12/2020	2249944	14768
OWID_AFR		Africa	06/12/2020	2263420	13476
OWID_AFR		Africa	07/12/2020	2274054	10634
OWID_AFR		Africa	08/12/2020	2287309	13255
OWID_AFR		Africa	09/12/2020	2306706	19397
OWID_AFR		Africa	10/12/2020	2325841	19135
OWID_AFR		Africa	11/12/2020	2344920	19079
OWID_AFR		Africa	12/12/2020	2363057	18137
OWID_AFR		Africa	13/12/2020	2379283	16226
OWID_AFR		Africa	14/12/2020	2390688	11405
OWID_AFR		Africa	15/12/2020	2408675	17987
OWID_AFR		Africa	16/12/2020	2429803	21162
OWID_AFR		Africa	17/12/2020	2450322	20519
OWID_AFR		Africa	18/12/2020	2469642	19320
OWID_AFR		Africa	19/12/2020	2490910	21268
OWID_AFR		Africa	20/12/2020	2509336	18426
OWID_AFR		Africa	21/12/2020	2526123	16787
OWID_AFR		Africa	22/12/2020	2546110	19987
OWID_AFR		Africa	23/12/2020	2571857	25747
OWID_AFR		Africa	24/12/2020	2598902	27045
OWID_AFR		Africa	25/12/2020	2624687	25785
OWID_AFR		Africa	26/12/2020	2646070	21383
OWID_AFR		Africa	27/12/2020	2664745	18675
OWID_AFR		Africa	28/12/2020	2679944	15199
OWID_AFR		Africa	29/12/2020	2700072	20128
OWID_AFR		Africa	30/12/2020	2730665	30593
OWID_AFR		Africa	31/12/2020	2760454	29789
OWID_AFR		Africa	01/01/2021	2788203	27749
OWID_AFR		Africa	02/01/2021	2811093	22890
OWID_AFR		Africa	03/01/2021	2833088	21995
OWID_AFR		Africa	04/01/2021	2854863	21775
OWID_AFR		Africa	05/01/2021	2881708	26845
OWID_AFR		Africa	06/01/2021	2917497	35789
OWID_AFR		Africa	07/01/2021	2952934	35437
OWID_AFR		Africa	08/01/2021	2989374	36440
OWID_AFR		Africa	09/01/2021	3024446	35072
OWID_AFR		Africa	10/01/2021	3056084	31638
OWID_AFR		Africa	11/01/2021	3084082	27998
OWID_AFR		Africa	12/01/2021	3110152	26070
OWID_AFR		Africa	13/01/2021	3144213	34061
OWID_AFR		Africa	14/01/2021	3178460	34247
OWID_AFR		Africa	15/01/2021	3210018	31558
OWID_AFR		Africa	16/01/2021	3237546	27528
OWID_AFR		Africa	17/01/2021	3264174	26628
OWID_AFR		Africa	18/01/2021	3286590	22417
OWID_AFR		Africa	19/01/2021	3310074	23484
OWID_AFR		Africa	20/01/2021	3338410	28336
OWID_AFR		Africa	21/01/2021	3366360	27950
OWID_AFR		Africa	22/01/2021	3392340	25980
OWID_AFR		Africa	23/01/2021	3419704	27364
OWID_AFR		Africa	24/01/2021	3439885	20181
OWID_AFR		Africa	25/01/2021	3456519	16634
OWID_AFR		Africa	26/01/2021	3475126	18607
OWID_AFR		Africa	27/01/2021	3495987	20861
OWID_AFR		Africa	28/01/2021	3516765	20778
OWID_AFR		Africa	29/01/2021	3535971	19206
OWID_AFR		Africa	30/01/2021	3553839	17868
OWID_AFR		Africa	31/01/2021	3569601	15762
OWID_AFR		Africa	01/02/2021	3582291	12690
OWID_AFR		Africa	02/02/2021	3597115	14824
OWID_AFR		Africa	03/02/2021	3612577	15462
OWID_AFR		Africa	04/02/2021	3629043	16466
OWID_AFR		Africa	05/02/2021	3644975	15932
OWID_AFR		Africa	06/02/2021	3658315	13340
OWID_AFR		Africa	07/02/2021	3670256	11941
OWID_AFR		Africa	08/02/2021	3681607	11351
OWID_AFR		Africa	09/02/2021	3692899	11292
OWID_AFR		Africa	10/02/2021	3706026	13127
OWID_AFR		Africa	11/02/2021	3717944	11918
OWID_AFR		Africa	12/02/2021	3731845	13901
OWID_AFR		Africa	13/02/2021	3742776	10931
OWID_AFR		Africa	14/02/2021	3753191	10415
OWID_AFR		Africa	15/02/2021	3763031	9840
OWID_AFR		Africa	16/02/2021	3773025	9994
OWID_AFR		Africa	17/02/2021	3785191	12166
OWID_AFR		Africa	18/02/2021	3799239	14048
OWID_AFR		Africa	19/02/2021	3810283	11044
OWID_AFR		Africa	20/02/2021	3819822	9539
OWID_AFR		Africa	21/02/2021	3829333	9511
OWID_AFR		Africa	22/02/2021	3838352	9019
OWID_AFR		Africa	23/02/2021	3846104	7752
OWID_AFR		Africa	24/02/2021	3856590	10486
OWID_AFR		Africa	25/02/2021	3868956	12366
OWID_AFR		Africa	26/02/2021	3880035	11079
OWID_AFR		Africa	27/02/2021	3887867	7832
OWID_AFR		Africa	28/02/2021	3897281	9414
OWID_AFR		Africa	01/03/2021	3906070	8789
OWID_AFR		Africa	02/03/2021	3913621	7551
OWID_AFR		Africa	03/03/2021	3924485	10864
OWID_AFR		Africa	04/03/2021	3937063	12578
OWID_AFR		Africa	05/03/2021	3945600	8537
OWID_AFR		Africa	06/03/2021	3955555	9955
OWID_AFR		Africa	07/03/2021	3964028	8473
OWID_AFR		Africa	08/03/2021	3973315	9287
OWID_AFR		Africa	09/03/2021	3981120	7805
OWID_AFR		Africa	10/03/2021	3991541	10421
OWID_AFR		Africa	11/03/2021	4006762	15221
OWID_AFR		Africa	12/03/2021	4016631	9869
OWID_AFR		Africa	13/03/2021	4026961	10330
OWID_AFR		Africa	14/03/2021	4035519	8558
OWID_AFR		Africa	15/03/2021	4044037	8518
OWID_AFR		Africa	16/03/2021	4053080	9043
OWID_AFR		Africa	17/03/2021	4064067	10987
OWID_AFR		Africa	18/03/2021	4075369	11302
OWID_AFR		Africa	19/03/2021	4087990	12621
OWID_AFR		Africa	20/03/2021	4097237	9247
OWID_AFR		Africa	21/03/2021	4106372	9135
OWID_AFR		Africa	22/03/2021	4116081	9709
OWID_AFR		Africa	23/03/2021	4124678	8597
OWID_AFR		Africa	24/03/2021	4135500	10822
OWID_AFR		Africa	25/03/2021	4148074	12574
OWID_AFR		Africa	26/03/2021	4166506	18432
OWID_AFR		Africa	27/03/2021	4176105	9599
OWID_AFR		Africa	28/03/2021	4185014	8909
OWID_AFR		Africa	29/03/2021	4194759	9745
OWID_AFR		Africa	30/03/2021	4204543	9784
OWID_AFR		Africa	31/03/2021	4217242	12699
OWID_AFR		Africa	01/04/2021	4239521	22279
OWID_AFR		Africa	02/04/2021	4252592	13071
OWID_AFR		Africa	03/04/2021	4261395	8803
OWID_AFR		Africa	04/04/2021	4270946	9551
OWID_AFR		Africa	05/04/2021	4280169	9223
OWID_AFR		Africa	06/04/2021	4289781	9612
OWID_AFR		Africa	07/04/2021	4301440	11659
OWID_AFR		Africa	08/04/2021	4318253	16813
OWID_AFR		Africa	09/04/2021	4330814	12561
OWID_AFR		Africa	10/04/2021	4340528	9714
OWID_AFR		Africa	11/04/2021	4350270	9742
OWID_AFR		Africa	12/04/2021	4360482	10212
OWID_AFR		Africa	13/04/2021	4370255	9773
OWID_AFR		Africa	14/04/2021	4384177	13922
OWID_AFR		Africa	15/04/2021	4396821	12644
OWID_AFR		Africa	16/04/2021	4408875	12054
OWID_AFR		Africa	17/04/2021	4422234	13359
OWID_AFR		Africa	18/04/2021	4431585	9351
OWID_AFR		Africa	19/04/2021	4440334	8749
OWID_AFR		Africa	20/04/2021	4450456	10122
OWID_AFR		Africa	21/04/2021	4462323	11867
OWID_AFR		Africa	22/04/2021	4474793	12470
OWID_AFR		Africa	23/04/2021	4486858	12065
OWID_AFR		Africa	24/04/2021	4497010	10152
OWID_AFR		Africa	25/04/2021	4506469	9459
OWID_AFR		Africa	26/04/2021	4513330	6861
OWID_AFR		Africa	27/04/2021	4523129	9799
OWID_AFR		Africa	28/04/2021	4532627	9498
OWID_AFR		Africa	29/04/2021	4548225	15598
OWID_AFR		Africa	30/04/2021	4557665	9440
OWID_AFR		Africa	01/05/2021	4565640	7975
OWID_AFR		Africa	02/05/2021	4571864	6224
OWID_AFR		Africa	03/05/2021	4578772	6908
OWID_AFR		Africa	04/05/2021	4586043	7271
OWID_AFR		Africa	05/05/2021	4595670	9627
OWID_AFR		Africa	06/05/2021	4608947	13277
OWID_AFR		Africa	07/05/2021	4618317	9370
OWID_AFR		Africa	08/05/2021	4624709	6392
OWID_AFR		Africa	09/05/2021	4634434	9725
OWID_AFR		Africa	10/05/2021	4641423	6989
OWID_AFR		Africa	11/05/2021	4648679	7272
OWID_AFR		Africa	12/05/2021	4657710	9031
OWID_AFR		Africa	13/05/2021	4666348	8638
OWID_AFR		Africa	14/05/2021	4674516	8168
OWID_AFR		Africa	15/05/2021	4681507	6991
OWID_AFR		Africa	16/05/2021	4688660	7153
OWID_AFR		Africa	17/05/2021	4695989	7329
OWID_AFR		Africa	18/05/2021	4706665	10676
OWID_AFR		Africa	19/05/2021	4716849	10184
OWID_AFR		Africa	20/05/2021	4728357	11508
OWID_AFR		Africa	21/05/2021	4738523	10166
OWID_AFR		Africa	22/05/2021	4748511	9988
OWID_AFR		Africa	23/05/2021	4756650	8139
OWID_AFR		Africa	24/05/2021	4765148	8498
OWID_AFR		Africa	25/05/2021	4770971	5823
OWID_AFR		Africa	26/05/2021	4785177	14206
OWID_AFR		Africa	27/05/2021	4796870	11693
OWID_AFR		Africa	28/05/2021	4809318	12448
OWID_AFR		Africa	29/05/2021	4821185	11867
OWID_AFR		Africa	30/05/2021	4827149	5964
OWID_AFR		Africa	31/05/2021	4840335	13186
OWID_AFR		Africa	01/06/2021	4850455	10120
OWID_AFR		Africa	02/06/2021	4864277	13822
OWID_AFR		Africa	03/06/2021	4879108	14831
OWID_AFR		Africa	04/06/2021	4894045	14937
OWID_AFR		Africa	05/06/2021	4906753	12708
OWID_AFR		Africa	06/06/2021	4919482	12729
OWID_AFR		Africa	07/06/2021	4930888	11406
OWID_AFR		Africa	08/06/2021	4943882	12994
OWID_AFR		Africa	09/06/2021	4962399	18517
OWID_AFR		Africa	10/06/2021	4984142	21743
OWID_AFR		Africa	11/06/2021	5004040	19898
OWID_AFR		Africa	12/06/2021	5024899	20859
OWID_AFR		Africa	13/06/2021	5041812	16913
OWID_AFR		Africa	14/06/2021	5057434	15622
OWID_AFR		Africa	15/06/2021	5077285	19851
OWID_AFR		Africa	16/06/2021	5103584	26299
OWID_AFR		Africa	17/06/2021	5130862	27278
OWID_AFR		Africa	18/06/2021	5154967	24105
OWID_AFR		Africa	19/06/2021	5178707	23740
OWID_AFR		Africa	20/06/2021	5201715	23008
OWID_AFR		Africa	21/06/2021	5225514	23799
OWID_AFR		Africa	22/06/2021	5248270	22756
OWID_AFR		Africa	23/06/2021	5281149	32879
OWID_AFR		Africa	24/06/2021	5315211	34062
OWID_AFR		Africa	25/06/2021	5350294	35083
OWID_AFR		Africa	26/06/2021	5384903	34609
OWID_AFR		Africa	27/06/2021	5412413	27510
OWID_AFR		Africa	28/06/2021	5437341	24928
OWID_AFR		Africa	29/06/2021	5465715	28374
OWID_AFR		Africa	30/06/2021	5504517	38802
OWID_AFR		Africa	01/07/2021	5547435	42918
OWID_AFR		Africa	02/07/2021	5590594	43159
OWID_AFR		Africa	03/07/2021	5634070	43476
OWID_AFR		Africa	04/07/2021	5665813	31743
OWID_AFR		Africa	05/07/2021	5694101	28288
OWID_AFR		Africa	06/07/2021	5730971	36870
OWID_AFR		Africa	07/07/2021	5775395	44424
OWID_AFR		Africa	08/07/2021	5822709	47314
OWID_AFR		Africa	09/07/2021	5869318	46609
OWID_AFR		Africa	10/07/2021	5914784	45466
OWID_AFR		Africa	11/07/2021	5950237	35453
OWID_AFR		Africa	12/07/2021	5984742	34505
OWID_AFR		Africa	13/07/2021	6023217	38475
OWID_AFR		Africa	14/07/2021	6067426	44209
OWID_AFR		Africa	15/07/2021	6116036	48610
OWID_AFR		Africa	16/07/2021	6157434	41398
OWID_AFR		Africa	17/07/2021	6196482	39048
OWID_AFR		Africa	18/07/2021	6232495	36013
OWID_AFR		Africa	19/07/2021	6262730	30235
OWID_AFR		Africa	20/07/2021	6296298	33568
OWID_AFR		Africa	21/07/2021	6329697	33399
OWID_AFR		Africa	22/07/2021	6368329	38632
OWID_AFR		Africa	23/07/2021	6399995	31666
OWID_AFR		Africa	24/07/2021	6435571	35576
OWID_AFR		Africa	25/07/2021	6468603	33032
OWID_AFR		Africa	26/07/2021	6502405	33802
OWID_AFR		Africa	27/07/2021	6533847	31442
OWID_AFR		Africa	28/07/2021	6582471	48624
OWID_AFR		Africa	29/07/2021	6630107	47636
OWID_AFR		Africa	30/07/2021	6673130	43023
OWID_AFR		Africa	31/07/2021	6709345	36215
OWID_AFR		Africa	01/08/2021	6743555	34210
OWID_AFR		Africa	02/08/2021	6777721	34166
OWID_AFR		Africa	03/08/2021	6810425	32704
OWID_AFR		Africa	04/08/2021	6855606	45181
OWID_AFR		Africa	05/08/2021	6903415	47809
OWID_AFR		Africa	06/08/2021	6945410	41995
OWID_AFR		Africa	07/08/2021	6981729	36319
OWID_AFR		Africa	08/08/2021	7015790	34061
OWID_AFR		Africa	09/08/2021	7048967	33177
OWID_AFR		Africa	10/08/2021	7083470	34503
OWID_AFR		Africa	11/08/2021	7118075	34605
OWID_AFR		Africa	12/08/2021	7164415	46340
OWID_AFR		Africa	13/08/2021	7204894	40479
OWID_AFR		Africa	14/08/2021	7238775	33881
OWID_AFR		Africa	15/08/2021	7268041	29266
OWID_AFR		Africa	16/08/2021	7297073	29032
OWID_AFR		Africa	17/08/2021	7329350	32277
OWID_AFR		Africa	18/08/2021	7373304	43954
OWID_AFR		Africa	19/08/2021	7412641	39337
OWID_AFR		Africa	20/08/2021	7449788	37147
OWID_AFR		Africa	21/08/2021	7481020	31232
OWID_AFR		Africa	22/08/2021	7508813	27793
OWID_AFR		Africa	23/08/2021	7557090	48277
OWID_AFR		Africa	24/08/2021	7586892	29802
OWID_AFR		Africa	25/08/2021	7622975	36083
OWID_AFR		Africa	26/08/2021	7661551	38576
OWID_AFR		Africa	27/08/2021	7695565	34014
OWID_AFR		Africa	28/08/2021	7724841	29276
OWID_AFR		Africa	29/08/2021	7746238	21397
OWID_AFR		Africa	30/08/2021	7767690	21452
OWID_AFR		Africa	31/08/2021	7790398	22708
OWID_AFR		Africa	01/09/2021	7821191	30793
OWID_AFR		Africa	02/09/2021	7849642	28451
OWID_AFR		Africa	03/09/2021	7875757	26115
OWID_AFR		Africa	04/09/2021	7897042	21285
OWID_AFR		Africa	05/09/2021	7915236	18194
OWID_AFR		Africa	06/09/2021	7932059	16836
OWID_AFR		Africa	07/09/2021	7951070	19011
OWID_AFR		Africa	08/09/2021	7974692	23622
OWID_AFR		Africa	09/09/2021	7996444	21752
OWID_AFR		Africa	10/09/2021	8016318	19874
OWID_AFR		Africa	11/09/2021	8031803	15485
OWID_AFR		Africa	12/09/2021	8044904	13101
OWID_AFR		Africa	13/09/2021	8057278	12374
OWID_AFR		Africa	14/09/2021	8082457	25179
OWID_AFR		Africa	15/09/2021	8099772	17315
OWID_AFR		Africa	16/09/2021	8121151	21379
OWID_AFR		Africa	17/09/2021	8137179	16028
OWID_AFR		Africa	18/09/2021	8148673	11494
OWID_AFR		Africa	19/09/2021	8158091	9418
OWID_AFR		Africa	20/09/2021	8169020	10929
OWID_AFR		Africa	21/09/2021	8180500	11480
OWID_AFR		Africa	22/09/2021	8196521	16021
OWID_AFR		Africa	23/09/2021	8235599	39078
OWID_AFR		Africa	24/09/2021	8247662	12063
OWID_AFR		Africa	25/09/2021	8257464	9925
OWID_AFR		Africa	26/09/2021	8263485	6021
OWID_AFR		Africa	27/09/2021	8272374	8889
OWID_AFR		Africa	28/09/2021	8281149	8775
OWID_AFR		Africa	29/09/2021	8297171	16022
OWID_AFR		Africa	30/09/2021	8310766	13595
OWID_AFR		Africa	01/10/2021	8328110	17344
OWID_AFR		Africa	02/10/2021	8334471	6361
OWID_AFR		Africa	03/10/2021	8339926	5455
OWID_AFR		Africa	04/10/2021	8344865	4939
OWID_AFR		Africa	05/10/2021	8353865	9000
OWID_AFR		Africa	06/10/2021	8366240	12375
OWID_AFR		Africa	07/10/2021	8374303	8063
OWID_AFR		Africa	08/10/2021	8380411	6108
OWID_AFR		Africa	09/10/2021	8385203	4792
OWID_AFR		Africa	10/10/2021	8389905	4702
OWID_AFR		Africa	11/10/2021	8395221	5316
OWID_AFR		Africa	12/10/2021	8400837	5616
OWID_AFR		Africa	13/10/2021	8410525	9688
OWID_AFR		Africa	14/10/2021	8416891	6366
OWID_AFR		Africa	15/10/2021	8422910	6019
OWID_AFR		Africa	16/10/2021	8427576	4666
OWID_AFR		Africa	17/10/2021	8431559	3983
OWID_AFR		Africa	18/10/2021	8438361	6802
OWID_AFR		Africa	19/10/2021	8444415	6054
OWID_AFR		Africa	20/10/2021	8449001	4586
OWID_AFR		Africa	21/10/2021	8454701	5700
OWID_AFR		Africa	22/10/2021	8459349	4648
OWID_AFR		Africa	23/10/2021	8463364	4015
OWID_AFR		Africa	24/10/2021	8466661	3297
OWID_AFR		Africa	25/10/2021	8473362	6701
OWID_AFR		Africa	26/10/2021	8478405	5043
OWID_AFR		Africa	27/10/2021	8486014	7609
OWID_AFR		Africa	28/10/2021	8491909	5895
OWID_AFR		Africa	29/10/2021	8496820	4911
OWID_AFR		Africa	30/10/2021	8500461	3641
OWID_AFR		Africa	31/10/2021	8504545	4084
OWID_AFR		Africa	01/11/2021	8509222	4677
OWID_AFR		Africa	02/11/2021	8514072	4850
OWID_AFR		Africa	03/11/2021	8519667	5595
OWID_AFR		Africa	04/11/2021	8524668	5001
OWID_AFR		Africa	05/11/2021	8535478	10810
OWID_AFR		Africa	06/11/2021	8539886	4408
OWID_AFR		Africa	07/11/2021	8543840	3954
OWID_AFR		Africa	08/11/2021	8549210	5370
OWID_AFR		Africa	09/11/2021	8554952	5742
OWID_AFR		Africa	10/11/2021	8563938	8986
OWID_AFR		Africa	11/11/2021	8569820	5882
OWID_AFR		Africa	12/11/2021	8574716	4896
OWID_AFR		Africa	13/11/2021	8578831	4115
OWID_AFR		Africa	14/11/2021	8581810	2979
OWID_AFR		Africa	15/11/2021	8587426	5616
OWID_AFR		Africa	16/11/2021	8592797	5371
OWID_AFR		Africa	17/11/2021	8597714	4917
OWID_AFR		Africa	18/11/2021	8602751	5037
OWID_AFR		Africa	19/11/2021	8607576	4825
OWID_AFR		Africa	20/11/2021	8611580	4004
OWID_AFR		Africa	21/11/2021	8615829	4249
OWID_AFR		Africa	22/11/2021	8620072	4243
OWID_AFR		Africa	23/11/2021	8643714	5056
OWID_AFR		Africa	24/11/2021	8649552	5838
OWID_AFR		Africa	25/11/2021	8655429	5877
OWID_AFR		Africa	26/11/2021	8661159	5730
OWID_AFR		Africa	27/11/2021	8666718	5559
OWID_AFR		Africa	28/11/2021	8672291	5573
OWID_AFR		Africa	29/11/2021	8678979	6688
OWID_AFR		Africa	30/11/2021	8687160	8181
OWID_AFR		Africa	01/12/2021	8700445	13285
OWID_AFR		Africa	02/12/2021	8716384	15939
OWID_AFR		Africa	03/12/2021	8738020	21636
OWID_AFR		Africa	04/12/2021	8758450	20430
OWID_AFR		Africa	05/12/2021	8772984	14534
OWID_AFR		Africa	06/12/2021	8790144	17160
OWID_AFR		Africa	07/12/2021	8810294	20150
OWID_AFR		Africa	08/12/2021	8844026	33732
OWID_AFR		Africa	09/12/2021	8876483	32457
OWID_AFR		Africa	10/12/2021	8903566	27097
OWID_AFR		Africa	11/12/2021	8936550	32984
OWID_AFR		Africa	12/12/2021	8981929	45379
OWID_AFR		Africa	13/12/2021	8999010	17081
OWID_AFR		Africa	14/12/2021	9037990	38980
OWID_AFR		Africa	15/12/2021	9084992	47002
OWID_AFR		Africa	16/12/2021	9129305	44313
OWID_AFR		Africa	17/12/2021	9170875	41570
OWID_AFR		Africa	18/12/2021	9199068	28193
OWID_AFR		Africa	19/12/2021	9228154	29086
OWID_AFR		Africa	20/12/2021	9262623	34469
OWID_AFR		Africa	21/12/2021	9298137	35545
OWID_AFR		Africa	22/12/2021	9349033	50937
OWID_AFR		Africa	23/12/2021	9404988	55955
OWID_AFR		Africa	24/12/2021	9454267	49308
OWID_AFR		Africa	25/12/2021	9495352	41085
OWID_AFR		Africa	26/12/2021	9518959	23634
OWID_AFR		Africa	27/12/2021	9551528	32569
OWID_AFR		Africa	28/12/2021	9594158	42630
OWID_AFR		Africa	29/12/2021	9643095	48937
OWID_AFR		Africa	30/12/2021	9703618	60523
OWID_AFR		Africa	31/12/2021	9756168	52550
OWID_AFR		Africa	01/01/2022	9796727	40559
OWID_AFR		Africa	02/01/2022	9819764	23037
OWID_AFR		Africa	03/01/2022	9847278	27514
OWID_AFR		Africa	04/01/2022	9905369	58091
OWID_AFR		Africa	05/01/2022	9960605	55236
OWID_AFR		Africa	06/01/2022	10018246	57641
OWID_AFR		Africa	07/01/2022	10066706	48460
OWID_AFR		Africa	08/01/2022	10109085	42379
OWID_AFR		Africa	09/01/2022	10137782	28697
OWID_AFR		Africa	10/01/2022	10169415	31633
OWID_AFR		Africa	11/01/2022	10207882	38467
OWID_AFR		Africa	12/01/2022	10247765	39883
OWID_AFR		Africa	13/01/2022	10294367	46602
OWID_AFR		Africa	14/01/2022	10334659	40292
OWID_AFR		Africa	15/01/2022	10371635	36976
OWID_AFR		Africa	16/01/2022	10389053	17418
OWID_AFR		Africa	17/01/2022	10419253	30200
OWID_AFR		Africa	18/01/2022	10446204	26951
OWID_AFR		Africa	19/01/2022	10481433	35229
OWID_AFR		Africa	20/01/2022	10530788	49355
OWID_AFR		Africa	21/01/2022	10568210	37422
OWID_AFR		Africa	22/01/2022	10609278	41068
OWID_AFR		Africa	23/01/2022	10625760	16482
OWID_AFR		Africa	24/01/2022	10652684	26924
OWID_AFR		Africa	25/01/2022	10708754	56070
OWID_AFR		Africa	26/01/2022	10742258	33504
OWID_AFR		Africa	27/01/2022	10779762	37504
OWID_AFR		Africa	28/01/2022	10808318	28556
OWID_AFR		Africa	29/01/2022	10841290	32972
OWID_AFR		Africa	30/01/2022	10857676	16386
OWID_AFR		Africa	31/01/2022	10887086	29410
OWID_AFR		Africa	01/02/2022	10914089	27003
OWID_AFR		Africa	02/02/2022	10933736	19647
OWID_AFR		Africa	03/02/2022	10965601	31865
OWID_AFR		Africa	04/02/2022	10983164	17563
OWID_AFR		Africa	05/02/2022	11005599	22435
OWID_AFR		Africa	06/02/2022	11022188	16589
OWID_AFR		Africa	07/02/2022	11037508	15320
OWID_AFR		Africa	08/02/2022	11054861	17353
OWID_AFR		Africa	09/02/2022	11076290	21429
OWID_AFR		Africa	10/02/2022	11097324	21034
OWID_AFR		Africa	11/02/2022	11115635	18311
OWID_AFR		Africa	12/02/2022	11129544	13909
OWID_AFR		Africa	13/02/2022	11141080	11536
OWID_AFR		Africa	14/02/2022	11154945	13865
OWID_AFR		Africa	15/02/2022	11168844	13899
OWID_AFR		Africa	16/02/2022	11186971	18127
OWID_AFR		Africa	17/02/2022	11204559	17588
OWID_AFR		Africa	18/02/2022	11221310	16751
OWID_AFR		Africa	19/02/2022	11230679	9369
OWID_AFR		Africa	20/02/2022	11245929	15250
OWID_AFR		Africa	21/02/2022	11257150	11221
OWID_AFR		Africa	22/02/2022	11270149	12999
OWID_AFR		Africa	23/02/2022	11283739	13590
OWID_AFR		Africa	24/02/2022	11296078	12339
OWID_AFR		Africa	25/02/2022	11308176	12098
OWID_AFR		Africa	26/02/2022	11316925	8749
OWID_AFR		Africa	27/02/2022	11325440	8515
OWID_AFR		Africa	28/02/2022	11333186	7746
OWID_AFR		Africa	01/03/2022	11340541	7355
OWID_AFR		Africa	02/03/2022	11347277	6736
OWID_AFR		Africa	03/03/2022	11353380	6103
OWID_AFR		Africa	04/03/2022	11360242	6862
OWID_AFR		Africa	05/03/2022	11367320	7078
OWID_AFR		Africa	06/03/2022	11370744	3424
OWID_AFR		Africa	07/03/2022	11374626	3882
OWID_AFR		Africa	08/03/2022	11390548	15922
OWID_AFR		Africa	09/03/2022	11395732	5184
OWID_AFR		Africa	10/03/2022	11412768	17036
OWID_AFR		Africa	11/03/2022	11418170	5402
OWID_AFR		Africa	12/03/2022	11428965	10795
OWID_AFR		Africa	13/03/2022	11431460	2495
OWID_AFR		Africa	14/03/2022	11433679	2222
OWID_AFR		Africa	15/03/2022	11436622	2943
OWID_AFR		Africa	16/03/2022	11440634	4012
OWID_AFR		Africa	17/03/2022	11443136	2502
OWID_AFR		Africa	18/03/2022	11456639	13503
OWID_AFR		Africa	19/03/2022	11458634	1995
OWID_AFR		Africa	20/03/2022	11460017	1383
OWID_AFR		Africa	21/03/2022	11467302	7285
OWID_AFR		Africa	22/03/2022	11473169	5867
OWID_AFR		Africa	23/03/2022	11475504	2335
OWID_AFR		Africa	24/03/2022	11490082	14578
OWID_AFR		Africa	25/03/2022	11492653	2571
OWID_AFR		Africa	26/03/2022	11494578	1925
OWID_AFR		Africa	27/03/2022	11496061	1483
OWID_AFR		Africa	28/03/2022	11501709	5648
OWID_AFR		Africa	29/03/2022	11505957	4248
OWID_AFR		Africa	30/03/2022	11556141	50184
OWID_AFR		Africa	31/03/2022	11558935	2794
OWID_AFR		Africa	01/04/2022	11559547	612
OWID_AFR		Africa	02/04/2022	11559975	428
OWID_AFR		Africa	03/04/2022	11564147	4172
OWID_AFR		Africa	04/04/2022	11569101	4954
OWID_AFR		Africa	05/04/2022	11577980	8879
OWID_AFR		Africa	06/04/2022	11580512	2532
OWID_AFR		Africa	07/04/2022	11582523	2011
OWID_AFR		Africa	08/04/2022	11584668	2145
OWID_AFR		Africa	09/04/2022	11586138	1470
OWID_AFR		Africa	10/04/2022	11587278	1140
OWID_AFR		Africa	11/04/2022	11591379	4229
OWID_AFR		Africa	12/04/2022	11594663	3284
OWID_AFR		Africa	13/04/2022	11597069	2436
OWID_AFR		Africa	14/04/2022	11603368	6299
OWID_AFR		Africa	15/04/2022	11605641	2273
OWID_AFR		Africa	16/04/2022	11607125	1484
OWID_AFR		Africa	17/04/2022	11608191	1066
OWID_AFR		Africa	18/04/2022	11609252	1061
OWID_AFR		Africa	19/04/2022	11615890	6638
OWID_AFR		Africa	20/04/2022	11621109	5219
OWID_AFR		Africa	21/04/2022	11626590	5481
OWID_AFR		Africa	22/04/2022	11631753	5163
OWID_AFR		Africa	23/04/2022	11636223	4470
OWID_AFR		Africa	24/04/2022	11639602	3379
OWID_AFR		Africa	25/04/2022	11643055	3453
OWID_AFR		Africa	26/04/2022	11649517	6462
OWID_AFR		Africa	27/04/2022	11656249	6732
OWID_AFR		Africa	28/04/2022	11661254	5005
OWID_AFR		Africa	29/04/2022	11666900	5646
OWID_AFR		Africa	30/04/2022	11672799	5899
OWID_AFR		Africa	01/05/2022	11677974	5175
OWID_AFR		Africa	02/05/2022	11682837	4863
OWID_AFR		Africa	03/05/2022	11687065	4228
OWID_AFR		Africa	04/05/2022	11695715	8650
OWID_AFR		Africa	05/05/2022	11706055	10340
OWID_AFR		Africa	06/05/2022	11715837	9782
OWID_AFR		Africa	07/05/2022	11724976	9139
OWID_AFR		Africa	08/05/2022	11730852	5876
OWID_AFR		Africa	09/05/2022	11734940	4088
OWID_AFR		Africa	10/05/2022	11745573	10633
OWID_AFR		Africa	11/05/2022	11756622	11049
OWID_AFR		Africa	12/05/2022	11767388	10766
OWID_AFR		Africa	13/05/2022	11776465	9077
OWID_AFR		Africa	14/05/2022	11785527	9062
OWID_AFR		Africa	15/05/2022	11790124	4597
OWID_AFR		Africa	16/05/2022	11794638	4514
OWID_AFR		Africa	17/05/2022	11801283	6645
OWID_AFR		Africa	18/05/2022	11811267	9984
OWID_AFR		Africa	19/05/2022	11813146	1879
OWID_AFR		Africa	20/05/2022	11827675	14529
OWID_AFR		Africa	21/05/2022	11833303	5628
OWID_AFR		Africa	22/05/2022	11841251	7948
OWID_AFR		Africa	23/05/2022	11843738	2487
OWID_AFR		Africa	24/05/2022	11850570	6832
OWID_AFR		Africa	25/05/2022	11858321	7751
OWID_AFR		Africa	26/05/2022	11863938	6190
OWID_AFR		Africa	27/05/2022	11868960	5022
OWID_AFR		Africa	28/05/2022	11873649	4689
OWID_AFR		Africa	29/05/2022	11875952	2303
OWID_AFR		Africa	30/05/2022	11878824	2872
OWID_AFR		Africa	31/05/2022	11884875	6051
OWID_AFR		Africa	01/06/2022	11889654	4779
OWID_AFR		Africa	02/06/2022	11896450	6796
OWID_AFR		Africa	03/06/2022	11900199	3749
OWID_AFR		Africa	04/06/2022	11903448	3249
OWID_AFR		Africa	05/06/2022	11906428	2980
OWID_AFR		Africa	06/06/2022	11909089	2661
OWID_AFR		Africa	07/06/2022	11916966	7877
OWID_AFR		Africa	08/06/2022	11921795	4829
OWID_AFR		Africa	09/06/2022	11926219	4424
OWID_AFR		Africa	10/06/2022	11931747	5528
OWID_AFR		Africa	11/06/2022	11936143	4396
OWID_AFR		Africa	12/06/2022	11938990	2847
OWID_AFR		Africa	13/06/2022	11942176	3186
OWID_AFR		Africa	14/06/2022	11951914	9738
OWID_AFR		Africa	15/06/2022	11958596	6682
OWID_AFR		Africa	16/06/2022	11964703	6107
OWID_AFR		Africa	17/06/2022	11970083	5380
OWID_AFR		Africa	18/06/2022	11973956	3873
OWID_AFR		Africa	19/06/2022	11979229	5273
OWID_AFR		Africa	20/06/2022	11982766	3537
OWID_AFR		Africa	21/06/2022	11994315	11549
OWID_AFR		Africa	22/06/2022	12002174	7859
OWID_AFR		Africa	23/06/2022	12011490	9316
OWID_AFR		Africa	24/06/2022	12017973	6483
OWID_AFR		Africa	25/06/2022	12023592	5619
OWID_AFR		Africa	26/06/2022	12027514	3922
OWID_AFR		Africa	27/06/2022	12032060	4546
OWID_AFR		Africa	28/06/2022	12041335	9275
OWID_AFR		Africa	29/06/2022	12053596	12261
OWID_AFR		Africa	30/06/2022	12063190	9594
OWID_AFR		Africa	01/07/2022	12069307	6117
OWID_AFR		Africa	02/07/2022	12074591	5284
OWID_AFR		Africa	03/07/2022	12079026	4435
OWID_AFR		Africa	04/07/2022	12081451	2425
OWID_AFR		Africa	05/07/2022	12086909	5458
OWID_AFR		Africa	06/07/2022	12106007	19098
OWID_AFR		Africa	07/07/2022	12113059	7052
OWID_AFR		Africa	08/07/2022	12117441	4382
OWID_AFR		Africa	09/07/2022	12121778	4337
OWID_AFR		Africa	10/07/2022	12124193	2415
OWID_AFR		Africa	11/07/2022	12128856	4663
OWID_AFR		Africa	12/07/2022	12152275	23419
OWID_AFR		Africa	13/07/2022	12155871	3596
OWID_AFR		Africa	14/07/2022	12161107	5236
OWID_AFR		Africa	15/07/2022	12165832	4725
OWID_AFR		Africa	16/07/2022	12169669	3837
OWID_AFR		Africa	17/07/2022	12171116	1447
OWID_AFR		Africa	18/07/2022	12176520	5404
OWID_AFR		Africa	19/07/2022	12208985	32465
OWID_AFR		Africa	20/07/2022	12211557	2572
OWID_AFR		Africa	21/07/2022	12214693	3136
OWID_AFR		Africa	22/07/2022	12216443	1750
OWID_AFR		Africa	23/07/2022	12218558	2115
OWID_AFR		Africa	24/07/2022	12219678	1120
OWID_AFR		Africa	25/07/2022	12228508	8830
OWID_AFR		Africa	26/07/2022	12245261	16753
OWID_AFR		Africa	27/07/2022	12246440	1179
OWID_AFR		Africa	28/07/2022	12254232	7792
OWID_AFR		Africa	29/07/2022	12256590	2358
OWID_AFR		Africa	30/07/2022	12257355	765
OWID_AFR		Africa	31/07/2022	12258496	1141
OWID_AFR		Africa	01/08/2022	12259206	710
OWID_AFR		Africa	02/08/2022	12264284	5078
OWID_AFR		Africa	03/08/2022	12271810	7526
OWID_AFR		Africa	04/08/2022	12272971	1161
OWID_AFR		Africa	05/08/2022	12279316	6345
OWID_AFR		Africa	06/08/2022	12279840	524
OWID_AFR		Africa	07/08/2022	12282740	2900
OWID_AFR		Africa	08/08/2022	12284603	1863
OWID_AFR		Africa	09/08/2022	12285488	885
OWID_AFR		Africa	10/08/2022	12291542	6054
OWID_AFR		Africa	11/08/2022	12293124	1582
OWID_AFR		Africa	12/08/2022	12295134	2010
OWID_AFR		Africa	13/08/2022	12296515	1381
OWID_AFR		Africa	14/08/2022	12297164	649
OWID_AFR		Africa	15/08/2022	12301410	4246
OWID_AFR		Africa	16/08/2022	12305335	3925
OWID_AFR		Africa	17/08/2022	12306562	1227
OWID_AFR		Africa	18/08/2022	12307440	878
OWID_AFR		Africa	19/08/2022	12311524	4084
OWID_AFR		Africa	20/08/2022	12312240	716
OWID_AFR		Africa	21/08/2022	12312439	199
OWID_AFR		Africa	22/08/2022	12313674	1235
OWID_AFR		Africa	23/08/2022	12314748	1074
OWID_AFR		Africa	24/08/2022	12316418	1670
OWID_AFR		Africa	25/08/2022	12317586	1168
OWID_AFR		Africa	26/08/2022	12319409	1823
OWID_AFR		Africa	27/08/2022	12319935	526
OWID_AFR		Africa	28/08/2022	12320236	301
OWID_AFR		Africa	29/08/2022	12321212	976
OWID_AFR		Africa	30/08/2022	12324842	3630
OWID_AFR		Africa	31/08/2022	12326188	1346
OWID_AFR		Africa	01/09/2022	12327028	840
OWID_AFR		Africa	02/09/2022	12327909	881
OWID_AFR		Africa	03/09/2022	12328472	563
OWID_AFR		Africa	04/09/2022	12329061	589
OWID_AFR		Africa	05/09/2022	12331613	2552
OWID_AFR		Africa	06/09/2022	12333163	1550
OWID_AFR		Africa	07/09/2022	12334448	1285
OWID_AFR		Africa	08/09/2022	12335247	799
OWID_AFR		Africa	09/09/2022	12336432	1185
OWID_AFR		Africa	10/09/2022	12336938	506
OWID_AFR		Africa	11/09/2022	12337339	401
OWID_AFR		Africa	12/09/2022	12339242	1903
OWID_AFR		Africa	13/09/2022	12342000	2758
OWID_AFR		Africa	14/09/2022	12342790	790
ALB	Europe	Albania	25/02/2020
ALB	Europe	Albania	26/02/2020
ALB	Europe	Albania	27/02/2020
ALB	Europe	Albania	28/02/2020
ALB	Europe	Albania	29/02/2020
ALB	Europe	Albania	01/03/2020
ALB	Europe	Albania	02/03/2020
ALB	Europe	Albania	03/03/2020
ALB	Europe	Albania	04/03/2020
ALB	Europe	Albania	05/03/2020
ALB	Europe	Albania	06/03/2020
ALB	Europe	Albania	07/03/2020
ALB	Europe	Albania	08/03/2020
ALB	Europe	Albania	09/03/2020	2	2
ALB	Europe	Albania	10/03/2020	10	8
ALB	Europe	Albania	11/03/2020	12	2
ALB	Europe	Albania	12/03/2020	23	11
ALB	Europe	Albania	13/03/2020	33	10
ALB	Europe	Albania	14/03/2020	38	5
ALB	Europe	Albania	15/03/2020	42	4
ALB	Europe	Albania	16/03/2020	51	9
ALB	Europe	Albania	17/03/2020	55	4
ALB	Europe	Albania	18/03/2020	59	4
ALB	Europe	Albania	19/03/2020	64	5
ALB	Europe	Albania	20/03/2020	70	6
ALB	Europe	Albania	21/03/2020	76	6
ALB	Europe	Albania	22/03/2020	89	13
ALB	Europe	Albania	23/03/2020	104	15
ALB	Europe	Albania	24/03/2020	123	19
ALB	Europe	Albania	25/03/2020	146	23
ALB	Europe	Albania	26/03/2020	174	28
ALB	Europe	Albania	27/03/2020	186	12
ALB	Europe	Albania	28/03/2020	197	11
ALB	Europe	Albania	29/03/2020	212	15
ALB	Europe	Albania	30/03/2020	223	11
ALB	Europe	Albania	31/03/2020	243	20
ALB	Europe	Albania	01/04/2020	259	16
ALB	Europe	Albania	02/04/2020	277	18
ALB	Europe	Albania	03/04/2020	304	27
ALB	Europe	Albania	04/04/2020	333	29
ALB	Europe	Albania	05/04/2020	361	28
ALB	Europe	Albania	06/04/2020	377	16
ALB	Europe	Albania	07/04/2020	383	6
ALB	Europe	Albania	08/04/2020	400	17
ALB	Europe	Albania	09/04/2020	409	9
ALB	Europe	Albania	10/04/2020	416	7
ALB	Europe	Albania	11/04/2020	433	17
ALB	Europe	Albania	12/04/2020	446	13
ALB	Europe	Albania	13/04/2020	467	21
ALB	Europe	Albania	14/04/2020	475	8
ALB	Europe	Albania	15/04/2020	494	19
ALB	Europe	Albania	16/04/2020	518	24
ALB	Europe	Albania	17/04/2020	539	21
ALB	Europe	Albania	18/04/2020	548	9
ALB	Europe	Albania	19/04/2020	562	14
ALB	Europe	Albania	20/04/2020	584	22
ALB	Europe	Albania	21/04/2020	609	25
ALB	Europe	Albania	22/04/2020	634	25
ALB	Europe	Albania	23/04/2020	663	29
ALB	Europe	Albania	24/04/2020	678	15
ALB	Europe	Albania	25/04/2020	712	34
ALB	Europe	Albania	26/04/2020	726	14
ALB	Europe	Albania	27/04/2020	736	10
ALB	Europe	Albania	28/04/2020	750	14
ALB	Europe	Albania	29/04/2020	766	16
ALB	Europe	Albania	30/04/2020	773	7
ALB	Europe	Albania	01/05/2020	782	9
ALB	Europe	Albania	02/05/2020	789	7
ALB	Europe	Albania	03/05/2020	795	6
ALB	Europe	Albania	04/05/2020	803	8
ALB	Europe	Albania	05/05/2020	820	17
ALB	Europe	Albania	06/05/2020	832	12
ALB	Europe	Albania	07/05/2020	842	10
ALB	Europe	Albania	08/05/2020	850	8
ALB	Europe	Albania	09/05/2020	856	6
ALB	Europe	Albania	10/05/2020	868	12
ALB	Europe	Albania	11/05/2020	872	4
ALB	Europe	Albania	12/05/2020	876	4
ALB	Europe	Albania	13/05/2020	880	4
ALB	Europe	Albania	14/05/2020	898	18
ALB	Europe	Albania	15/05/2020	916	18
ALB	Europe	Albania	16/05/2020	933	17
ALB	Europe	Albania	17/05/2020	946	13
ALB	Europe	Albania	18/05/2020	948	2
ALB	Europe	Albania	19/05/2020	949	1
ALB	Europe	Albania	20/05/2020	964	15
ALB	Europe	Albania	21/05/2020	969	5
ALB	Europe	Albania	22/05/2020	981	12
ALB	Europe	Albania	23/05/2020	989	8
ALB	Europe	Albania	24/05/2020	998	9
ALB	Europe	Albania	25/05/2020	1004	6
ALB	Europe	Albania	26/05/2020	1029	25
ALB	Europe	Albania	27/05/2020	1050	21
ALB	Europe	Albania	28/05/2020	1076	26
ALB	Europe	Albania	29/05/2020	1099	23
ALB	Europe	Albania	30/05/2020	1122	23
ALB	Europe	Albania	31/05/2020	1137	15
ALB	Europe	Albania	01/06/2020	1143	6
ALB	Europe	Albania	02/06/2020	1164	21
ALB	Europe	Albania	03/06/2020	1184	20
ALB	Europe	Albania	04/06/2020	1197	13
ALB	Europe	Albania	05/06/2020	1212	15
ALB	Europe	Albania	06/06/2020	1232	20
ALB	Europe	Albania	07/06/2020	1246	14
ALB	Europe	Albania	08/06/2020	1263	17
ALB	Europe	Albania	09/06/2020	1299	36
ALB	Europe	Albania	10/06/2020	1341	42
ALB	Europe	Albania	11/06/2020	1385	44
ALB	Europe	Albania	12/06/2020	1416	31
ALB	Europe	Albania	13/06/2020	1464	48
ALB	Europe	Albania	14/06/2020	1521	57
ALB	Europe	Albania	15/06/2020	1590	69
ALB	Europe	Albania	16/06/2020	1672	82
ALB	Europe	Albania	17/06/2020	1722	50
ALB	Europe	Albania	18/06/2020	1788	66
ALB	Europe	Albania	19/06/2020	1838	50
ALB	Europe	Albania	20/06/2020	1891	53
ALB	Europe	Albania	21/06/2020	1962	71
ALB	Europe	Albania	22/06/2020	1995	33
ALB	Europe	Albania	23/06/2020	2047	52
[truncated: 214,580 more rows]
