# Supplementary material for: Controlling the first wave of the COVID–19 pandemic in Malawi: Results from a multi-round study
Source: PLOS Glob Public Health. 2024 Oct 24;4(10):e0003474. doi: 10.1371/journal.pgph.0003474 (PMC11500973; doi:10.1371/journal.pgph.0003474)
Supplement: S1 File — (ZIP) [file pgph.0003474.s004.zip › Replication files - COVID panel/table2.do]

*******************************************************************************
*** Determinants of the adoption of mask and distancing
*******************************************************************************

use adoption-mask-distancing.dta, clear

* Data preparations

encode mask, generate(mask_adopt)
encode distancing, generate(distancing_adopt)

egen agecat = cut(age), at(18, 25,35,45,55,75)

quietly tab agecat, g(agegrp)

g occupation = 1 if occup_cat==1 | occup_cat==2 /* office work */
replace occupation = 2 if occup_cat==3 | occup_cat==9 /* buiness and services */
replace occupation = 3 if occup_cat==4 | occup_cat==5 /* manual work */
replace occupation = 4 if occup_cat==7 | occup_cat==10 /* farming & fishing */
replace occupation = 5 if occup_cat==6 | occup_cat==8 /* other */

quietly tab occupation, g(occ)

* We create outcome variables

foreach z in distancing mask{
	g `z'_adopt_ordered_early = 1 if `z'_adopt==2
	replace `z'_adopt_ordered_early = 2 if `z'_adopt==3
	replace `z'_adopt_ordered_early = 3 if `z'_adopt==1
	}
	
	
g distance_adopt_ordered = distancing_adopt
replace distance_adopt_ordered = 2 if distancing_adopt==3
replace distance_adopt_ordered = 3 if distancing_adopt==2

********************************************************************************
**  Generalized ordered logit models

** require downloading the gologit2 function

* Mask use 

gologit2 mask_adopt_ordered_early sex cities agegrp2-agegrp5  ///
			occ2-occ5 i.highest_edu, cluster(idmoth) autofit
			
* Physical distancing

gologit2 distancing_adopt_ordered_early sex cities agegrp2-agegrp5  ///
			occ2-occ5 i.highest_edu, cluster(idmoth) autofit
